# Supplementary material for: Divergent functions of two clades of flavodoxin in diatoms mitigate oxidative stress and iron limitation
Source: eLife. 2023 Jun 6;12:e84392. doi: 10.7554/eLife.84392 (PMC10287166; doi:10.7554/eLife.84392)
Supplement: Figure 3—figure supplement 1—source data 2. — Full gel with the bands clearly labeled. [file elife-84392-fig3-figsupp1-data2.zip]

Archive with 1 entries (1 files):
- Figure 3- figure supplement 2, source data 2.png
