# Supplementary material for: Divergent functions of two clades of flavodoxin in diatoms mitigate oxidative stress and iron limitation
Source: eLife. 2023 Jun 6;12:e84392. doi: 10.7554/eLife.84392 (PMC10287166; doi:10.7554/eLife.84392)
Supplement: Supplementary file 2. — Supplemental fasta file 1: Amino acid sequence alignments of flavodoxin PF00258 and P. tricornutum, T. pseudonana, and T. oceanica, used to generate the hmm-profile. Supplemental fasta file 2:Amino acid sequence alignments of flavodoxins used to create the phylogenetic tree in Figure 1A. Supplemental fasta file 3: Amino acid sequence alignments of flavodoxins used to create the phylogenetic tree in Figure 1B. Supplemental fasta file 4: Amino acid sequence alignments of stramenopiles flavodoxins aligned to Chondrus crispus flavodoxin, used for Figure 1—figure supplement 1F. All the above are aligned and trimmed. Supplemental fasta file 5: Flavodoxins sequences used to detect flavodoxins in Amphora, Cylindrotheca, and Chaetoceros transcriptomes, and detected flavodoxins in those species. [file elife-84392-supp2.zip]

Archive with 13 entries (12 files):
- Supp_fasta/
- Supp_fasta/.DS_Store
- __MACOSX/Supp_fasta/._.DS_Store
- Supp_fasta/fasta4_aln_of_Fig_S1F.fasta
- __MACOSX/Supp_fasta/._fasta4_aln_of_Fig_S1F.fasta
- Supp_fasta/fasta2_aln_of_Fig_1A.fasta
- __MACOSX/Supp_fasta/._fasta2_aln_of_Fig_1A.fasta
- Supp_fasta/fasta3_aln_of_Fig_1B.fasta
- __MACOSX/Supp_fasta/._fasta3_aln_of_Fig_1B.fasta
- Supp_fasta/fasta5_flavs_from_transc.fasta
- __MACOSX/Supp_fasta/._fasta5_flavs_from_transc.fasta
- Supp_fasta/fasta1_aln_for_hmm_profile.fasta
- __MACOSX/Supp_fasta/._fasta1_aln_for_hmm_profile.fasta
