# Supplementary material for: Divergent functions of two clades of flavodoxin in diatoms mitigate oxidative stress and iron limitation
Source: eLife. 2023 Jun 6;12:e84392. doi: 10.7554/eLife.84392 (PMC10287166; doi:10.7554/eLife.84392)
Supplement: Supplementary file 2. — Supplemental fasta file 1: Amino acid sequence alignments of flavodoxin PF00258 and P. tricornutum, T. pseudonana, and T. oceanica, used to generate the hmm-profile. Supplemental fasta file 2:Amino acid sequence alignments of flavodoxins used to create the phylogenetic tree in Figure 1A. Supplemental fasta file 3: Amino acid sequence alignments of flavodoxins used to create the phylogenetic tree in Figure 1B. Supplemental fasta file 4: Amino acid sequence alignments of stramenopiles flavodoxins aligned to Chondrus crispus flavodoxin, used for Figure 1—figure supplement 1F. All the above are aligned and trimmed. Supplemental fasta file 5: Flavodoxins sequences used to detect flavodoxins in Amphora, Cylindrotheca, and Chaetoceros transcriptomes, and detected flavodoxins in those species. [file elife-84392-supp2.zip › Supp_fasta/fasta4_aln_of_Fig_S1F.fasta]

### Clade I 
##  Stramenopiles

>non_described_non_described_Strain_CCMP2098_tax483369_locID_CAMPEP_0171740770_seqID12095539
--------------XFGGANAF---LTRAFXSATSL--RASFVVEATVGTIYGTSSGSTEEVADMIVEA----LKDVA-ATPLNIDDVTGNLAETLAQFDCLVVGAPTYNTDADKQRSATAWDGVYYDE--LASVAASGALKGKHVAVFGLGDQEGYAENXAEACGELHDVFEAAGCNM-FGYTSAVDGTYEHESSKAQRGDLFVALVCDSANQADLSEGRVXKWVAQLKKEGFL-KGVAPAAEVAPAP-----------------------------------------------------------------------------AQPAAAADVKPL-------EPDGQCIGTKT-WLSAPEAECMVEG-----------------------GEAGGFVPFYSPTMKQTLWLNSKDHRLSYYEFDKK-------
>non_described_non_described_Strain_CCMP2098_tax483369_locID_CAMPEP_0171614680_seqID12035706
----------------------------------------------------------------MIVEA----LKDVA-ATPLNIDDVTGNLAETLAQFDCLVVGAPTYNTDADKQRSATAWDGVYYDE--LASVAASGALKGKHVAVFGLGDQEGYAENFAEACGELHDVFEAAGCNM-FGYTSAVDGTYEHESSKAQRGDLFVALVCDSANQADLSEGRVGKWVAQLKKEGFL-KGVAPAAEVAPAP----------------------------------------------------------------------AAVASASAQPAAVAEAKPL-------EPDGQCIGTKT-WLSAPEAECMVEG-----------------------GEAGGFVPFYSPTMKQTLWLNSKDHRLSYYEFDKK-------
>non_described_non_described_Strain_CCMP2098_tax483369_locID_CAMPEP_0171671394_seqID12036840
----------------------------------------------------------------MIVEA----LKDVA-ATPLNIDDVTGNLAETLAQFDCLVVGAPTYNTDADKQRSATAWDGVYYDE--LASVAASGALKGKHVAVFG-----------AEACGELHDVFEAAGCNM-FGYTSAVDGTYEHESSKAQRGDLFVALVCDSANQADLSEGRVXKWVAQLKKEGFL-KGVAPAAEVAPAP----------------------------------------------------------------------AAVASASAQPAAVAEAKPL-------EPDGQCIGTKT-WLSAPEAECMVEG-----------------------GEAGGFVPFYSPTMKQTLWLNSKDHRLSYYEFDKK-------
>non_described_non_described_Strain_CCMP2098_tax483369_locID_CAMPEP_0171983874_seqID12178412
-MTI-SIHLLVALSLFGGANAF---LTRAFSSATSL--RASFVVEATVGTIYGTSSGSTEEVADMIVEA----LKDVA-ATPLNIDDVTGNLAETLAQFDCLVVGAPTYNTDADKQRSATAWDGVYYDE--LASVAASGALKGKHVAVFGLGDQEGYAENFAEACGELHDVFEAAGCNM-FGYTSAVDGTYEHESSKAQRGDLFVALVCDSANQADLSEGRVSKWVAQLKKEGFL-KGVAPAAEVAPAPAAVASASAQPAAVAEAKPLEPDGQCIGTKSATAQTXADLSEGRVSKWVAQLKKEGFLKGVAPAAEVAPAPAAVASASAQPAAVAEAKPL-------EPDGQCIGTKT-WLSAPEAECMVEG-----------------------GEAGGFVPFYSPTMKQTLWLNSKDHRLSYYEFDKK-------
>non_described_non_described_Strain_CCMP2098_tax483369_locID_CAMPEP_0171826142_seqID12139915
-MTI-SIHLLVALSLFGGANAF---LTRAFSSATSL--RASFVVEATVGTIYGTSSGSTEEVADMIVEA----LKDVA-ATPLNIDDVTGNLAETLAQFDCLVVGAPTYNTDADKQRSATAWDGVYYDE--LASVAASGALKGKHVAVFG-------------ACGELHDVFEAAGCNM-FGYTSAVDGTYEHESSKAQRGDLFVALVCDSANQADLSEGRVGKWVAQLKKEGFL-KGVAPAAEVAPAP-----------------------------------------------------------------------------AQPAAAADVKPL-------EPDGQCIGTKT-WLSAPEAECMVEG-----------------------GEAGGFVPFYSPTMKQTLWLNSKDHRLSYYEFDKK-------
>Pseudopedinella_elastica_Strain_CCMP716_tax35684_locID_CAMPEP_0181267356_seqID13441142
---------------------------PAGSNWVAR--RSLVSLDAKVVTIFGSSSGSTEDVADSIVEQ----FGDDA-EPA------------------------PT------PKXSATSWDAVYYSE--LKDLAASGALKGKPVAVFGLGDQEGYGENFADACGELFDVFEAAGCRM-FGMTA-VDDSYEFEASKSVRGDKFIGLVCDAANQDDLTEGRVAKWVAQLKQEGFTGTGAAAPAPPPPAA-----------------------------------------------------------------------------AAPAAQAAMAAYVGTGGAPEMQASALGCKD-WQSSCTVE-----------------------------EEEEFVPFYSPIIGQTLWVSTKDHRKSYYTFDKKK------
>Pseudopedinella_elastica_tax35684_locID_CAMPEP_0172595390_seqID4540185
XLKMSQQMRSLLIALTASFAAG---FTPAGSNWVAR--RSLVSLDAKVVTIFGSSSGSTEDVADSIVEQ----FGDDA-EPAVNIDDVVGKLAETFSAADCLVVGTPTYNTDADSQRSATSWDAVYYSE--LKDLAASGALKGKPVAVFGLGDQEGYGENFADACGELFDVFEAAGCRM-FGMTA-VDDSYEFEASKSVRGDKFIGLVCDAANQDDLTEGRVAKWVAQLKQEGFTGTGAAAPAPPPPAA-----------------------------------------------------------------------------AAPAAQAAMAAYVGTGGAPEMQASALGCKD-WQSSCTVE-----------------------------EEEEFVPFYSPIIGQTLWVSTKDHRKSYYTFDKKK------
>Bolidomonas_pacifica_CCMP_1866_tax91992_locID_CAMPEP_0118644858_seqID2201908
-------------------------FSPAATTTFIRRHRTQTQLDA-VGIVFGTSTGSTEEVADFIHSRINTVLGDGSCDPPICVDNIVGGLSASFSKYDQLICGTPTWNTGADTERSGTAWDEVYYGE--MGDL----SLEGKPVAVFGLGDQESYGENYADATGELFDVLQTLGVKS-FGSTA-VDDSYVHEASKAQRGDKFVGLMCDQANQDDLTEGRVEAWVDQLVAEGFF-SGVSSSSSSPPLF-----------------------------------------------------------------------------LSPDVEVSAP-----------------------STPIIE-----------------------------VVKTPAP-SSPVSYDSTWKGYKNEAKG-------------T
>Triparma_pacifica_RCC238_tax91992_METDB-00476-1-DN18342-c0-g1-i2_6/31-87
----------------------------------------------------------------------------------------------------------------------------------------------------------------------QLFDVLQTLGVKS-FGSTA-VDDSYVHEASKAQRGDKFVGLMCDQANQDDLTEGRVEAW------------------------------------------------------------------------------------------------------------------------------------------------------------------------------------------------------------------
>Bolidomonas_sp_Strain_RCC1657_tax91990_locID_CAMPEP_0182495968_seqID14863283
-MKVQCTYCALSLALASTVESFTTILAPFGTRHRSAFARSSTAIDA-TAVFFGTSTGNTEEVADLMVAKLNE-LGHEA-PEPICVDGVVGDLKTEFSKYEALIVGTPTWNTGADTERSGTAWDEVYYGE--LGDL----DLSGKNVAVFGLGDQISYGENYADATGELHDVFSKLGCKI-FGATE-IDDSYEHEASKAIKDGKFCGLLCDQVNQDDLSEDRVDKWVKQLVSEGFM-SGGGAAAAPAASA-----------------------------------------------------------------------------PEPAEAIEAPPAS------KPAVEVIHSRDGWVGHDNGE-------------------------------------------STLWVNSENRRESYLTKN---------
>Rhizochromulina_marina_cf_CCMP1243_tax1034831_locID_CAMPEP_0118962442_seqID3298666
-MRG----VAVVLATLSPSLAF----VPTLELCPGG--RRGAALSAKVGVFFGSASGSAKAIAEGICEE----LGEDA-EGPFDIQSTAGGLAEAFASHDAVVVGTPTYNTDADTRRSGTAWDSVLYGE--LQDL----DLTGKHVACFGLGDQHGYSSNFADAVGELHDVFQEKGARM-FGYTS-VEG-YEHEVSKSQRGDHFIALVCDAVNDPDSIDSRVSSWVKQLRAEGFLVPG-SKKVKQRRTK-----------------------------------------------------------------------------SKKHVEADVKASV---------AKTIEDLV-HSSPKDLEVVVDAIPIRLQEEAKFNYLQYGTAHEDSSKYPEFVPFRSSATKQTLWMSKVNYRQSFYTQDNKKVQGHAR
>Genus_nov_species_nov_RCC1024_tax114041_locID_CAMPEP_0119271734_seqID2495580
-------------------XAF----APRPRAVAAR----AVALDASVGVYYGTQGQHTEAAADLLVELVNEKFDGAAGETSYLIDECES--VDELLGHDVLLVGCPTWNTGADSERSGTDWDDLYYEDDGIPSL----DFAGKPVAVFGCGDSVGYGGNFCDAIDELEKVMGDSGAKTGFGYVS-IDG-YSHEDSKALRGDKFCGCPLDQVNEEDMTEGRLRGWLDQLAAEGFFGDAG---------------------------------------------------------------------------------------------------------------------------------------------FGYVSIX------------------------------------------------
>Pelagomonas_calceolata_RCC981_tax35677_METDB-00312-1-DN19143-c0-g1-i1_5/85-246
-------------------------------------------------VYYGTEGQNTEAAADMLVELLNAKFDGIAGETSFPVDEIDG--VEDLMDHELLLVGCPTWNTGADMERSGTDWDDLYYEDDGLPSL----DFAGKKVAVFGCGDSVGYGGNFCDAIDELESVFASRNAQTGFGYMP-ASG-YGHEDSKALRGDKFCGCPLDQVNEGDKTE------------------------------------------------------------------------------------------------------------------------------------------------------------------------------------------------------------------------
>Pelagomonas_calceolata_RCC706_tax35675_METDB-00311-1-DN9519-c0-g1-i2_4/111-278
-------------------------------------------------VYYGTEGQNTEAAADLLVELLNAKFDGIAGETSFPVDEIDG--VEDLMDHELLLVGCPTWNTGADTERSGTDWDDLYYEDDGLPSL----DFAGKKVAVFGCGDSVGYGGNFCDAIDELESVFASRNAQTGFGYMP-ASG-YGHEDSKALRGDKFCGCPLDQVNEGDKTEARLSEW------------------------------------------------------------------------------------------------------------------------------------------------------------------------------------------------------------------
>Aureococcus_anophagefferens_tax44056_locID_jgi|Auran1|29895_seqID4059705
--------------------------------------------MSKVGVYYGTQGQATEAAADLLVAIVNEKLGGAAGETSFLVDECDS--VEDLLGHDCLLVGCPTWNTGADTERSGTDWDEWYYEDDGLPGI----DLAGKNVAVFGCGDSVGYGGNFCDAIDELYEVMGSRGAGVGFGHTP-AAG-YQHEGSKALRGDTFIGLPLDQVNEGDMTEQRLRDW------------------------------------------------------------------------------------------------------------------------------------------------------------------------------------------------------------------

## diatoms
>Thalassiosira_pseudonana_tax35128_locID_jgi|Thaps3|19141|gw165621_seqID4191714 361 bp
---------------------------------------------------------------------QVGVFFGTSTGSTEEAAELIVSEFG-DVAAGPIDIDGVA-GSVAKEFAKYDALVVGTPTWNTGADTERSGTGWDEIYYSEMQDLD--IAGKKVAVFGLGDSVSYCENYADATGELHDVFEALGCKMMGYTSVDGYLHEESKAQRGEKFCGLPLDAVNQEELTEERVQKWVAALIAE--------------------------------------------------------------------------------------------------------------------
>Skeletonema_marinoi_Strain_GF04-10J_tax267567_locID__DN1672_c0_g2_i11_frame+2 361 bp
--------------CISILLATATSTSAFVTHQGI----------------------GGRYAVTLHAEKQVGVFFGTSTGSTEEAAELIVSEFG-DVAAGPIDIDGVA-GSVAKEFAKYDALVVGTPTWNTGADTERSGTGWDEIYYSEMQDLD--IAGKKVAVFGLGDSVSYCENYADATGELHDVFEALGCKMMGYTSVDGYLHEESKAQRGEKFCGLPLDAVNQEELTEERVQKWVAALIAEGILEGGGEATSTAAVSV---PIASPVAA---VATTA-------------------------VEVEIVSVSEP----ASGYVGHYNPRSDKTMWISVDGHSSYVTSGAP--------
>Thalassiosira_weissflogii_Strain_CCMP1010_tax67004_locID_CAMPEP_0203430936_seqID16004233 361 bp
-----MRIHTVKI---AATSGIITTTSAFTATNHRIRFR---------------HQVQRQQSLILHAEKTVGIFFGTSTGSTEEAAHLIATEFGSDVATGPFEIDEVQ-GSVADEFAKYDSLIVGTPTWNTGADMERSGTGWDEIYYSEMQELN--IAGKKVAVFGLGDSVSYSENYADATGELHDVFEALGCKMMGYTSTEGYLHDDSKAIRGEKFCGLLLDAVNQEELTAERVKKWVADIISEGILEGGSTVSFAEAVGP---SSPAHAV----TSSDVMEAEPSH------------------VEQLLKEIDES----PFGYVAHYNSRTDKTMWISADGRSSYKTNGAP--------
>Thalassiosira_weissflogii_Strain_CCMP1010_tax67004_locID_CAMPEP_0201773856_seqID10829685 361 bp
-----MRIHTVKI---AATSGIITTTSAFTATNHRIRFR---------------HQVQRQQSLILHAEKTVGIFFGTSTGSTEEAAHLIATEFGSDVAAGPFEIDEVQ-GSVADEFAKYDSLIVGTPTWNTGADMERSGTGWDEIYYSEMQELN--IAGKKVAVFGLGDSVSYSENYADATGELHDVFEALGCKMMGYTSTEGYLHDDSKAIRGEKFCGLLLDAVNQEELTAERVKKWVADIISEGILEGGSTVSFAEAVGP---SSPAHAV----TSSDVMEAEPSH------------------VEQLLKEIDES----PFGYVAHYNSRTDKTMWISADGRSSYKTNGAP--------
>Minidiscus_comicus_RCC4660_tax2590921_DN10347_c0_g1_i1_3/45-208 361 bp
------------------------------------------------------------------------IFFGTSTGSTQEAADLIAAEFGTEVASSPIEIDEVQ-GSIADEFAKYDALVVGTPTWNTGADTERSGTGWDEVYYSEMNDLH--IAGKKVAVFGLGDSVSYSENYADASGELHDVFESLGCAMLGYTSTEGYLHDESKAIRGDKFCGLLLDAVNQEELTEERVQKW---------------------------------------------------------------------------------------------------------------------------
>Cyclotella_cryptica_CCMP322_tax29204_jgi|Cyccr1|13888|g11086.t1/40-201 361 bp
------------------------------------------------------------------------IFFGTSTGSTEEAARMIASEFG-ADAAGPFEIDSVQ-GSCAEEFTKYDALVVGTPTWNTGADLERSGTGWDEIYYSEMQDLK--IAGKKVAVFGLGDSVSYSDNYADATGELHDVFENLGCKMMGYTSTEGYLHDASKSIRGDQFCGLLLDAVNQEELTEERIRNW---------------------------------------------------------------------------------------------------------------------------
>Thalassiosira_rotula_Strain_GSO102_tax49265_locID_CAMPEP_0196143042_seqID11041108 361 bp
---MTRWTPAIAT---LATIAMPNIGYAFVST--------------NTPVPAR---PTTTTRLHMASQPSIGVFFGTSTGNTEEAAYLISAEFG-EVASEPIEIDEVQ-GSVAAEFDKFDSLVVGTPTWNTGADEERSGTGWDEIYYSEMQELK--IAGKKVAVFGQGDQISYSENYADATGELHDVFESLGCKMMGYTSQEGYEHDESKSIRGDSFCGLLLDAVNQEELTEDRVKNWVAQLLDEGIMESSGEAAPVIA------ATPAPQVE---ETATVALDDPVL------------------AEEIIAQVKTT----RTGYAAHYNDRTDKTMWISTDGKSSYVTSGAPGYE-----
>Thalassiosira_rotula_Strain_CCMP3096_tax49265_locID_CAMPEP_0184829508_seqID8278846 361 bp
---MTHWTPAIAT---LATIAMPNIGYAFVS---------------NTPAPAR---PTTTTRLHMASQPSIGVFFGTSTGNTEEAAYLISAEFG-EIASEPIEIDEVQ-GSVAAEFDKFDSLVVGTPTWNTGADEERSGTGWDEIYYSEMQELK--IAGKKVAVFGQGDQISYSENYADATGELHDVFESLGCKMMGYTSQEGYEHDESKSIRGDSFCGLLLDAVNQEELTEDRVKNWVAQLLDEGITESSGEAAPVIA------ATPAPQVE---ETATVALDDPVL------------------AEEIIAQVKTT----RTGYAAHYNDRTDKTMWISTDGKSSYVTSGAPGYE-----
>Thalassiosira_gravida_Strain_GMp14c1_tax420259_locID_CAMPEP_0201603546_seqID8591782 361 bp
---------------------MPNTGHAFVS---------------NTPAPAR---STTNTGLYMASQPSIGVFFGTSTGNTEEAAYFISAEFG-DIASEPIEIDAVQ-GSVAAEFGKFDSLVVGTPTWNTGADEERSGTGWDEIYYSEMQELK--IAGKKVAVFGQGDQISYSENYADATGELHDVFESLGCKMMGYTSQEGYEHDESKAIRGDSFCGLLLDAVNEEEMTEDRVKNWVVQLLDEGITESSGEAAPVVA------AVPAPQVE---ETATVALDDPVL------------------AEEIIAQVKTT----RTGYAAHYNDRTDKTMWISTDGKSSYVTSGAPGYE-----
>Thalassiosira_sp_tax35127_locID_CAMPEP_0181091762_seqID4605869 361 bp
----------XFV---LTAIAAPSDGDAFVT----------------NARRPA------KTSSSLFASPSIGIFFGTSTGSTEEAAHLISAEFG-DVASEPIEIDEVQ-GSVAAEFAKFDALVVGTPTWNTGADVERSGVGWDEIYYSEMQELN--IAGKKVAVFGLGDSVSYAENYADGTGELHDVFESLGCKMIGYTSPEGYQHEESKAIRGESFXGLLLDAVNEEELTEDRVKNWVANLLGEGILEGNDAVAAAPA------TSPPPQVE---EAATVVFEDQAL------------------AEEIIAEVKKT----RSGFXAHYNPRTXKTMWISTEGHSSYVTSGAPGYE-----
>Minidiscus_spinulatus_RCC4659_tax2593073_DN11470_c2_g1_i2_3/71-232 361 bp
------------------------------------------------------------------------IFFGTSTGSTQEAADLISAEFG-DVASEPIEIDEVQ-GSVADEFAKYDCLVVGTPTWNTGADTERSGTGWDEIYYSEMQELN--IAGKKVAVFGLGDSVSYSENYGDATGELHDVFESLGCKMCGYTSPEGYQHEESKAIRGDSFCGLLLDAVNEEKMTEDRVKNW---------------------------------------------------------------------------------------------------------------------------
>Detonula_confervacea_tax83371_locID_CAMPEP_0172315214_seqID4345040 361 bp
MTMMSRCSPAIAI---LAAIATPNGADAFVT----------------NNTPVR-----PTQTTLYMASPSIGIFFGTSTGSTQEAADLLSAEFG-DAASAPIDIDEVQ-GSVASEFAKFDSLVVGTPTWNTGADTERSGTGWDEIYYEEMEELK--IAGKKVAVFGLGDSISYAENFGDATGELHDVFEKLGCKMIGYTSTAGYQHEDSKSIRGESFCGLLLDAVNEEDLTEDRVKNWVASLLEEGILSSSGEAAPAAAEPV---ASPSPQIE---EAATVVFDDNVL------------------AEEIIAEVKET----RSGYAAHYNPRSDKTMWISTDGRSSYVX------------
>Thalassiosira_sp_RCC4219_tax35127_DN3284_c0_g2_i5_3/61-222 361 bp
------------------------------------------------------------------------IFFGTSTGSTQDAADLISAEFG-DVASEPIEIDEVQ-GSVAEQFSKFDALVVGTPTWNTGADMERSGTGWDEIYYSEMQDLN--IAGKKVAVFGLGDSISYAENYADATGELHDVFEKLGCKMIGYTSQEGYEHEDSKSIRGDQFCGLLLDAENFEDLTEGRVQNW---------------------------------------------------------------------------------------------------------------------------
>Thalassiosira_sp_RCC4219_tax35127_DN3284_c0_g2_i8_2/159-253 361 bp
-----------------------------------------------------------------------------------DVSD----------------------------------------------------------YLFTYQDLN--IAGKKVAVFGLGDSISYAENYADATGELHDVFEKLGCKMIGYTSQEGYEHEDSKSIRGDQFCGLLLDAENFEDLTEGRVQNW---------------------------------------------------------------------------------------------------------------------------
>Minidiscus_sp_RCC4582_tax265539_DN9056_c0_g1_i4_4/87-247 361 bp
------------------------------------------------------------------------IFFGTSTGSTQEAADLISAEFG-DGASEPIDIEEVE--SVANEFAKYDSLIVGTPTWNTGADTERSGTGWDEIYYGEMQDLQ--ISGKKVAVFGLGDSVSYLENYGDATGELHDVFESLGCKMIGFSSPEGYQHDDSKALRGDHFCGLLLDAVNEEEKTPDRVKNW---------------------------------------------------------------------------------------------------------------------------
>Minidiscus_sp_RCC4584_tax265539_DN257_c0_g1_i3_6/75-235 361 bp
------------------------------------------------------------------------IFFGTSTGSTQEAADLISAEFG-DGASEPIDIEEVE--SVANEFAKYDSLIVGTPTWNTGADTERSGTGWDEIYYGEMQDLQ--ISGKNVAVFGLGDSVSYSENYGDATGELHDVFESLGCKMIGFSSPEGYQHDDSKALRGDHFCGLLLDAVNEEEKTPDRVKNW---------------------------------------------------------------------------------------------------------------------------
>Minidiscus_sp_RCC4590_tax265539_DN6723_c0_g1_i2_5/73-233 361 bp
------------------------------------------------------------------------IFFGTSTGSTQDAADLISAEFG-DGASEPIDIEEVE--SVANEFAKYDSLIVGTPTWNTGADTERSGTGWDEIYYGEMQDLQ--ISGKKVAVFGLGDSVSYLENYGDATGELHDVFESLGCKMIGFSSPEGYQHDDSKALRGDHFCGLLLDAVNEEEKTLDRVKNW---------------------------------------------------------------------------------------------------------------------------
>Minidiscus_sp_RCC4590_tax265539_DN6723_c0_g1_i3_4/73-130 361 bp
------------------------------------------------------------------------IFFGTSTGSTQDAADLISAEFG-DGASEPIDIEEVE--SVANEFAKYDSLIVGTPTWNTGK------------------------------------------------------------------------------------------------------------------------------------------------------------------------------------------------------------------------------------
>Minidiscus_sp_RCC4582_tax265539_DN9056_c0_g1_i2_4/84-180 361 bp
------------------------------------------------------------------------IFFGTSTGSTQEAADLISAEFG-DGASEPIDIEEVE--SVANEFAKYDSLIVGTPTWNTGADTERSGTGWDEIYYGEMQDLQ--ISGKKVAVFGLGDSVSYC-------------------------------------------------------------------------------------------------------------------------------------------------------------------------------------------
>Minidiscus_variabilis_RCC4665_tax659878_DN2442_c2_g1_i4_4/63-224 361 bp
------------------------------------------------------------------------IFFGTSTGSTQEAADLISAAFGDEAASEPIDIEEVD--SVADEFSKYDALIVGTPTWNTGADTERSGTGWDEIYYSEMQELD--IAGKKVAVFGLGDSISYSENYGDATGELHDVYEKLGCSMYGYTTQEGYEHDDSKAIRGDLFCGLLLDAVNQEELTDDRVKNW---------------------------------------------------------------------------------------------------------------------------
>Minidiscus_variabilis_CCMP495_tax659878_jgi|Mintr2|692443|fgenesh1_kg.86_#_139_#_TRINITY_DN10230_c2_g1_i1/41-161 361 bp
---------------------------------------------------------------------------------------------AKDAASEPIDIEEVD--SVADEFSKYDALVVGTPTWNTGADSERSGTGWDEIYYSEMQELD--IAGKKVAVFGLGDSISYSENYGDATGELHDAFETLNCKM--------------------MFCGLLLDAVNQEELTDDRVKNW---------------------------------------------------------------------------------------------------------------------------
>Thalassiosira_punctigera_C2_tax265564_locID_CAMPEP_0172527408_seqID4506194 361 bp
---MSCWSPAIAI---LAIIAAAGGGNAFVT----------------NIAPRP------AGGFSLMATPSIGVFFGTSTGSTEEAALLIAAEFG-ESASEPIEIDEVQ-GSVAAEFAKYDNLVVGTPTWNTGADLERSGTGWDEIYYSEMQDLN--IAGKKVAVFGLGDQISYSENYADATGELHDVFESLGCKMIGYTSQDGYEHEASKSIRGDLFCGLLLDAVNQEELTDDRVKNWVASLLKEGILESSGEATPVAAAPV---ASLSPRVE---EAASVVFDDQVL------------------AEEIIAEVKKT----RSGYVAHFNPRTDKTMW-----------------------
>Skeletonema_costatum_RA080513_05_tax2843_locID_CAMPEP_0113380724_seqID2066324 361 bp
ETSIAMLLSALTI---TILAAATNDAAAFAF----------------VPSRVV------SNKDTALYGTKVGXFFGTSTGSTQEAADLIAEEFGDDVASSPIEIDEIQ-GSVAAEFSKYDALVVGTPTWNTGADVERSGTGWDEIYYGEMADLN--IAGKKVAVFGLGDSVSYSENYADASGELYDVFESLGCSMLGATSTDGYLHEASKAIRGDKFCGLLLDEVNQEELTGERVKNWVAALIGEGLLSGAGTAAPAVSVQS---PAPVPQIE---TEVSVV------------------------EPVAVTQAEEQ----EEGFLGHYNSLTDKTWWVGNNGRSSFVTNGPPEMHTRISP
>Skeletonema_costatum_RA080513_05_tax2843_locID_CAMPEP_0113429638_seqID2064033 361 bp
------------X---TILAAATNDAAAFAF----------------VPSRVV------SNKDTALYGTKVGIFFGTSTGSTQEAADLIAEEFGDDVASSPIEIDEIQ-GSVAAEFSKYDALVVGTPTWNTGADV-----GWDEIYYGEMADLN--IAGKKVAVFGLGDSVSYSENYADASGELYDVFESLGCSMLGATSTDGYLHEASKAIRGDKFCGLLLDEVNQEELTGERVKNWVAALIGEGLLSGAGTAAPAVSVQS---PAPVPQIE---TEVSVV------------------------EPVAVTQAEEQ----EECFX-----------------------------------
>Skeletonema_marinoi_Strain_FE7_tax267567_locID_CAMPEP_0180848120_seqID12784525 361 bp
-----------XI---TILAAAANDAAAFAF----------------VPSRVV------SNKESALYGTKVGIFFGTSTGSTQEAADLIAEEFGDDVASSPIEIDEIQ-GSVAAEFSKYDALVVGTPTWNTGADVERSGTGWDEIYYGEMADLN--IAGKKVAVFGLGDSVSYSENYADASGELYDVFESLGCSMLGATSTDGYLHEASKAIRGDKFCGLLLDEVNQEELTGERVKNWVAALIGEGLLSGAGTAAPAVSVQS---PAPVPQIE---TEVSVV------------------------EPVAVTQAEEQ----EEGFLGHYNSLTDKTWWVGNNGRSSFVTNGPPXNASHISL
>Skeletonema_marinoi_Strain_FE60_tax267567_locID_CAMPEP_0180892888_seqID12797815 361 bp
-----------XI---TILAAAANDAAAFAF----------------VPSGVV------SNKESALYGTKVGIFFGTSTGSTQEAADIIAEEFGDDVASSPXEIDEIQ-GSVAAEFSKYDALVVGTPTWNTGADVERSGTGWDEIYYGEMADLN--IAGKKVAVFGLGDSVSYSENYADASGELYDVFESLGCSMLGATSTDGYLHEASKAIRGDKFCGLLLDEVNQEELTGERVKNWVAALIGEGLLSGAGTAAPAVSVQS---PAPVPQIE---TEVSVV------------------------EPVAVTQAEEQ----EEGFLGHYNSLTDKTWWVGNNGRSSFVTNGPPXNASXISL
>Skeletonema_dohrnii_Strain_SkelB_tax267566_locID_CAMPEP_0195186082_seqID8822107 361 bp
-----MLLSALTI---TILAAAKNDAAAFAX----------------VPSRXV------SXKETALYGTKVGIFFGTSTGSTQEAADLIAEEFGDDVASSPIEIDEIQ-GSVAAEFAKYDALVVGTPTWNTGADVERSGTGWDEIYYGEMADLN--IAGKKVAVFGLGDSVSYSENYADASGELYDVFESLGCSMLGATSTXGYLHEASKAIRGDKFCGLLLDEVNQEELTGERVKNWVAALIXEGLLSXAGTAAPAXSVQS---PAPVPQIE---XEVTVV------------------------EPVAXTQXEEQ----EEGFLGHYNSLTDKTWWVGNNGRSSFVTNGPPEMHXRMSP
>Cyclotella_meneghiniana_CCMP_338_tax29205_locID_CAMPEP_0172291170_seqID4333018 361 bp
-------MRSTAI---FLLPTTFAFQSSFHH----------------APCQTE------ATRRATTALNLVGIFYGTSTGSTEEAAQLIAQEFG-QDAAGPFDIDSIQ-GKVGAEFGKFDALVVGTPTWNTGADTERSGTGWDEIYYSEMQDLSNVVAGKKVAVFGLGDSVSYSENYADATGELYDVFESLGCKMLGHTSTEGYLHDESKSQRGDKFVGLLLDAVNQEELTEERIKNWVSALKSEGILEEGSSSSGMALEV----AVAEPSVKV--EMDTKVNGEHA-------------------KQQAVQQAAPI----SSGFVAHYNARTDKTMWINMDGRSSFVTSGKP--------
>Thalassiosira_antarctica_Strain_CCMP982_tax420261_locID_CAMPEP_0202009924_seqID10940684 361 bp
---MSHWSAAITI---LTAVAMPDGGNAFVTN----------------------NAPRPTKTSLHMASPSIGIFFGTSTGSTDEAAHLISATFG-DVASDPIDIDEVQ-GSIAAEFAKFDSLVVGTPTWETGADTERSGTGWDEVYYGEMQKLD--IAGKKVAVFGLGDSVSYAENYADATGELHDVFESLGCKMIGYTSAEGYKHEASKAIRGELFCGLALDAVNEEELTEDRVKNWVAALLDAGITSTDEAAPAAAAPV----ASPSPQIE---EAAPVVFDDHVL------------------AEEIIAEVKNT----RSGYVANYNPRNDKTMWISTDGKSSYITAGVPGYE-----
>Asterionellopsis_glacialis_tax33640_locID_CAMPEP_0197151076_seqID4652653 361 bp
--------XSILT-AATLFSSSCNTVTAFAPSSMNARRQRLGEAPFVVSSSSHQHHRRASRSFDFWKLYAIGVFFGTSTGSTEDAAYLIVEEFG-EDAVGPIEIDSIQ-GSVAAEFAKYDALIVGTPTWNTGADVERSGVGWDEIYYGEMQDLD--VGGKKVAVFGLGDSVSYAENYADASGELHDVFEGLGCKMMGYTSQEGYEHEASKAIRGDKFCGLLLDAVNQEDLTPDRVSNWVAQLKDEGILEGGSGGGAAVAPV----AAAEPVVV---EADPVVTAAPATSA------------VSNGVSNGAAAPVSA----AGGYTPHANEKTEKRC--GSVQMVALVTSQVLEX------
>Guinardia_flaccida_RCC3093_tax216801_METDB-00191-1-DN9988-c0-g1-i1_6/75-240 361 bp
------------------------------------------------------------------------IFFGTSTGSTEAAAYSILESLGGPDATGPIEIDSLG-GKLAKTFQEYESLIVGTPTWNTGADTERSGTGWDELYYGEMQDLN--LGGKKVAVFGLGDSVSYAENYADASGELHDVFENLGCKLYGYTSQEGYEHEASKAIRGDKFCGLLLDAVNQEDMTEERVNNW---------------------------------------------------------------------------------------------------------------------------
>Asterionellopsis_glacialis_Strain_CCMP134_tax33640_locID_CAMPEP_0195297928_seqID9288175 361 bp
--------------------------MAFSPSSMNDRHRLLGGSSF---VVSSQRRTPLSSRRDFWKLYAIGVFFGTSTGSTEDAAYLLVDELG-DDAVGPIDIDSIQ-GSVAKEFAKYDALIVGTPTWNTGADVERSGVGWDEIYYGEMQDLN--LAGKKVGVFGLGDSVSYAENYADASGELHDVFEALGCQMMGYTSQDGYEHEASKAIRGDKFCGLLLDAVNQEELSPERVSKWVAQLKDEGILEGGSGAAVADP------VPAEPVVV---EAAPVVTAAPAAST------------VSNGVSNGAAAPAAS----TTGFTPYLNEKTGKTMW-----------------------
>Asterionellopsis_glacialis_tax33640_locID_CAMPEP_0184878458_seqID9318983 361 bp
----------IVA-AASSALLSSCTVMAFSPSSMNNRHRLLEGSSF--VLSSSHRRASLSSRRDFWKLYAVGVFFGTSTGSTEDAAYLLVDELG-ADAVGPIDIDAIQ-GSVAKEFAKYDALIVGTPTWNTGADIERSGVGWDEIYYGEMQDLD--LAGKKVGVFGLGDSVSYAENYADASGELHDVFEALGCQMMGYTSQDGYEHEASKAIRGDKFCGLLLDAVNQEDLTPERVSNWVAQLKDEGMLEGGSGGTAAAVAAP---VPAEPVMV---EAAPVVTAAPTASA------------VSNGVSNGAAAPTAS----STGFTPYLNEKTGKTMWISADGRTCYFS------------
>Chaetoceros_neogracile_Strain_CCMP1317_tax240364_locID_CAMPEP_0195431634_seqID9760875 361 bp
-----MKLSTFKA---TLPLIVITAADAFSPSQLNRRYKGTNS---LSPPNNAIAKPNRSGVTLLFLAAKVGVFFGTSTGNTERVADLIAAEFG-VDAEGPLEIDELQ-GNIAQTLGKYDALIVGTPTWNTGADSERSGTGWDEVYYGEMQELK--LQGKNVAVFGLGDQISYAENYADASGELHDVFQNLGCNMLGYTSQEGYEHEDSKAIRGDKFCGLLCDEINQEELSEERVQNWVVQLKNEGILDGAGSSSSDSAVS--------PQVI---ETTSAAADDAISQLQKENAELRMMLEQNSKLMDKVMQSSGN----NNGYAPHYNEKTCVTMWTSADGRSCYYTTDAPK-----TP
>Chaetoceros_affinis_Strain_CCMP159_tax426623_locID_CAMPEP_0203646006_seqID16991075 361 bp
--------------------XLPLTGGAFSPSQINQKYKNGSFSSFSTATPTVSRSNSYGRVTLLLLAAKVGIFFGTSTGNTENVADLIAAEFG-DDAEGPFEIDGLQ-GSIAENFGKFDALVVGTPTWNTGADSERSGTGWDEVYYGEMQDLK--LQGKNVAVFGLGDQVSYAENYADASGELHDVFENLGCNMMGYTSQDGYEHEESKAIRGEKFCGLLCDEVNQDDLSGERVESWVAQLKAEGFMDGESTATSGGDSS--------QVID---ISASPVSDDAIAELEKENAELRMMLEQNSKLMDEVMQAQGN----NSGFTPHYNSKTCITMWTSADGRKCYYTTEKPK-----NP
>Nitzschia_punctata_Strain_CCMP561_tax913974_locID_CAMPEP_0178816418_seqID9670933 361 bp
---------------XTLFFVVPATVAAFVPRHRPIYRL----------------QEGAAARKRTELEAAVGIFFGTSTGSTEHVADLLKEEFG-DXADGPFDVDTLD-GSVKSNFEKYSALVVGTPTWNTGSDTERSGTGWDEIYYSSMQELN--IQGKKVAVFGLGDQVSYAENYADAAGELHDVFEXLGGQMCGYTSQDGYEHEASKSVRGDKFCGLLCDMVNQEELTEERVKNWVAQLRAEGFLEGGTAAAATTTTT-------------------------IAAQEEPQAVF-EAIEEHSDMLDETIKAHAG----STGYTPYHNPTTKSTMW-----------------------
>Nitzschia_punctata_Strain_CCMP561_tax913974_locID_CAMPEP_0178874630_seqID9696634 361 bp
------------------------------------------------------------------------------------------------------------------------------------------------XYYSSMQELN--IQGKKVAVFGLGDQVSYAENYADAAGELHDVFEXLGGQMCGYTSQDGYEHEASKSVRGDKFCGLLCDMVNQEELTEERVKNWVAQLRAEGFLEGGTTAAATTTTT-------------------------IAAQEEPQAVF-EAIEEHSDMLDETIKAHAG----STGYTPYHNPTTKSTMWVSGDGRSCYYTTDVQSSY---SP
>Nitzschia_hildebrandi_GAI-293_tax303405_jgi|Nithil2|5532|g14560.t2/124-285 361 bp
------------------------------------------------------------------------IFFGTSTGSTEEVADLIKAEFG-DDADGPFDIEALE-GPVKSTFEKYDALIVGTPTWNTGSDTERSGTGWDEIYYSTMQELN--IKGKKVAVFGLGDQVSYAENYADAAGELHDVFESLGCQMCGYTSMEGYEHEDSKSIRGEKFCGLLCDVVNQEELTPERVENW---------------------------------------------------------------------------------------------------------------------------
>Chaetoceros_curvisetus_tax230516_locID_CAMPEP_0204622136_seqID17528563 361 bp
-----------------LGLLSAASCGAFSPQKMNQRRLLSRSSPFRDIFDAKNQRRHSEAFDIVLFAAKIGIFFGSSTGSTEGVADLIASEFG-SDAEGPFEIDGIQ-GSVAKKFSEYDALVVGTPTWNTGADSERSGTGWDEVYYGEMQDLN--ISGKKVAVFGLGDQISYAENYADASGELHDVFQDLGCQMLGYTSQEGYEHEESKAIRGDKFCGLLCDEVNQDDLTEERVENWVAQLKTEGIMDGSTTGASSPSVSVSE-PIDVPIVTESPVASSQSSMDQIAALEAENARLRKML-EDSKMMDSVLKSEIL----ADGYAPHYNPKTCVTMWTSPDGKQCYYTKDAPR-----NP
>Dactyliosolen_fragilissimus_tax1118495_locID_CAMPEP_0184854792_seqID8870375 361 bp
---MKKNPSTYYIQLTVWALLQAPHSIAFSPNSL----------------------VTNCKSRVILDAAKVGIFFGTSTGNTENAADLIVETFG-DDCDGPFEIDSIGDGGTAKKFSEYDALVVGTPTWNTGADSERSGTGWDEIYYGEMQDLN--IAGKKVAVFGLGDQISYAENYADASGELHDVFESLGCKMLGYTSQDGYEHEASKAIRGDKFCGLLLDAVNQEDMTEERVQNWVSQLIDEGILEGGSVSSPTMVVES------PPT-----SSVSLNDNDLLAQLERENAELRKMLEENSKLLDENLLNASVPTVMEEGYAPHYNPRTERTMWTSRDGRKCYYTSGAPK-----LP
>Seminavis_robusta_D6_tax568900_jgi|Semro1|28495|Sro557_g166050.1/45-204 361 bp
------------------------------------------------------------------------VFFGTSTGNTEECAEKIAEKLG---AEGPFDVDD-G-DSIVETFRKYDALVVGTPTWNTGADTERSGTGWDELYYGSMEGLD--LGDKKVAVFGLGDSVSYSENYADAAGELHDIFESLGCKMHGYVSTEGYLHDDSKAIRGDKFCGLLLDMVNQEELTDERIDNW---------------------------------------------------------------------------------------------------------------------------
>Navicula_sp_RCC3092_tax1764896_METDB-00269-1-DN22787-c0-g1-i4_6/714-872 361 bp
------------------------------------------------------------------------VFFGTSTGSTETVADMLIEKLG---ADGPFDVDD-G-DSIVESFSKYDALIVGTPTWNTGADTERSGTGWDELYYGSMESLK--LNGKKVAVFGLGDSVSYAENFSDAAGELHDVFEKLGCKMFGYVSQEGYEHEDSKAIRGDRFCGLLLDMVNQEELTEERVDNW---------------------------------------------------------------------------------------------------------------------------
>Navicula_sp_RCC3092_tax1764896_METDB-00269-1-DN22787-c0-g1-i3_4/115-171 361 bp
------------------------------------------------------------------------VFFGTSTGSTETVADMLIEKLG---ADGPFDVDD-G-DSIVESFSKYDALIVGTPTWNTGA-----------------------------------------------------------------------------------F------------------------------------------------------------------------------------------------------------------------------------------------
>Chaetoceros_sp_Strain_GSL56_tax947934_locID_CAMPEP_0176492980_seqID6947756 361 bp
----------MKA-TLFFSTFWIVRSIAFAPTSMNKKRIIRKTG--SRFDESKQIQSKYERISLLLLAAKVGIFFGTSTGNTERVADLIFKEFG-SDAEGPFDIDSVQ-GSVAKKFAEYDALIVGTPTWNTGADTERSGTGWDEIYYGEMQDLN--VSGKTVAVFGLGDQISYSENYADASGELHDVFEKLGCKMIGYTSQEGYEHESSKAIRGDKFCGLLCDEINQDEFTVERVQKWVAQLKAEGILGSSSGDKVEDAKDNLVGEDTIPAVV-------NGQQDLISKLEEENSRLRKML-EDSKIMDRVLKEEIM----DDSYTPYYNTKTGVTMWTSVDGKKCYFTNDAPK-----TP
>Chaetoceros__sp_Strain_UNC1202_tax49237_locID_CAMPEP_0197237438_seqID16134296 361 bp
----------MKVASAIGSLFLVALAEAFSPSQLNQRRLNVNADSF-----ELAQSPQLNRISVVLFAGKVGIFFGSSTGATEGIADMIAAEFA-GDAEGPFEIDDIQ-GSVAKKFGEYDALVVGTPTWNTGADSERSGTGWDEVYYGEMQDLN--IAGKQVAVFGLGDQISYSENYADASGELHDVFEDLGCKMMGYTSQDGYEHDSSKAIRGDQFCGLLCDEVNQDDLSEERVQNWVTQLRAEGILDGAGAGTTNASAPAP--AATSPNVS--------DQSDVVAELERENARLRKML-EDSKVMDEVLKTEMM----DEAFTPHYNTKTCVTMWTSTDGKTCYYTKEAPK-----SP
>Chaetoceros_cf_neogracile_RCC1993_tax240364_locID_CAMPEP_0119447330_seqID1124074 361 bp
YTQPTMLINKMKA-PISICLLFLSAVSSFSPSKLNQKLLSGNAGGF-----GTLKHSGYERVTVVLLGGKVGVFFGTSTGSTEGIADMICDVFD-GEADGPFEVDEIQ-GSVAKKFAEYDALIVGTPTWNTGADTERSGTGWDEIYYGEMQDLK--IAGKKVAVFGLGDQISYSENYADASGELHDVFEKLGCAMLGYTSQEGYEHDASKAIRGDKFCGLLCDEVNQDELHAERVQNWVAQLKSEGIMDGSEAGAGQQAVAVEIIAAIAPLVD--------DQKDLVSELQAENARLTKML-EESKMMDQVLKTDLL----EEGFIPHTNPKTRMTMWVSTDGRKAYYTKEASM-----SP
>Fragilariopsis_kerguelensis_Strain_L2_C3_tax186038_locID_CAMPEP_0196071958_seqID11005310 361 bp
-----MISHQVIA---FSTLLLPALTAAFSLR------------------------PKRQQRLSALDLANVGIFFGTSTGTTEAVGEIIKEEFG-NDADGPFDVESLE-GSVEDNFQKYDALIVGTPTWNTGADTERSGTHWDELYSNTLLDLK--IGNKNVAVFGCGDQISYAENFADATGELHDVFKGMGAKIFGYTSQEGYEHEESKSIRGDKFCGLLCDAVNQEDLTEIRVKNWVSQLKTEGFMELSSPSPITITPE----------------------DDNILELEKEEENVFQNIDENSEMLDQTIGGGVT----NTGFKSYYNSKTKTTMFVSADGRSCYYTADPKTSF---SP
>Fragilariopsis_cylindrus_tax186039_locID_jgi|Fracy1|143628|gw124761_seqID3698146 361 bp
-------------------------------------------------------------------MAKVGIFFGTSTGTTADVADLIKEAFG-DDADGPFDIDELE--AVKEDFEKYDGFIVGTPTWNTGADTERSGTGWDEVYYTKMPELK--IEGKHVAVFGCGDQISYAENFADATGELHDVFEDLGAKMFGYTSQEGYEHEASKSIREDKFCGLLCDGVNQEDLTDKRVVNWVSQLKTE--------------------------------------------------------------------------------------------------------------------
>Chaetoceros_debilis_Strain_MM31A_1_tax122233_locID_CAMPEP_0194100460_seqID6612719 361 bp
----------MKFASVFALTLTATPSCAFSPQQMHQRRM-------DAVYPNTQKIQRYMRTDILLWANKIGIFFGSSTGATEGIADLIASNFGDDVADGPFEIDDIQ-GSVSEKFGEYDSLVVGTPTWNTGADTERSGTGWDELYYGEMKELN--IAGKKVAVFGLGDQISYSENYADASGELHDVFESLGCKMIGYTSQDGYEHDASKAIREDKFCGLLCDEVNQDDLSEERVENWVAQLKSEGILDGGSSSESIQTIEA---VTPSPV-----SVVSEDTSDAMSRLEAENARLRKML-EDSKLMDGVLKTEIL----EAGFTPHHNPKTRVTMWTSADGKDCYYTNDAPQ-----SP
>Chaetoceros_sp_Strain_CCMP199_tax49237_locID_ 361 bp
----------MKLNPFILTLSALSSVEAFSPSTLNKRYPL-----------NNAVFAKRRSSCDFVLYAKVGIFFGTSTGNTETVADYIAAEFG-DDAEGPIEIDGIV-GSVADEFAKYDALIVGTPTWNTGADSERSGTGWDEIYYGEMQDLN--IAGKKVGVFGLGDQESYSENYADASGELHDVFEKLGCQMIGYTSQEGYEHENSKAIRGDLFCGLLCDEINQDDLSEERVQNWVAQLKTEGLLDGSSESSASPTPTAVIDVATPPAVI--------VEDDVISKLEAENAMLRNLL-DESKAMDKVLANDVM--NGESGYKPYYNPKSCSTMWVSSDGKKCYYTTESRI------P
>Attheya_septentrionalis_Strain_CCMP2084_tax420275_locID_CAMPEP_0198294680_seqID16438425 361 bp
------------------------MRRPFAMSPFG------------APRAHVPASRNGDIIILCMANGKVGIFFGTSTGSTEQAAYLIQEEFG-DDADGPFEIDGIQ-GSVAAEFAKYDSLVLGTPTWNTGADTERSGTGWDEIYYGEMQDLN--IAGKKVAVFGLGDSVSYTENYADASGELHDVCESLGAKMMGFTSQDGYEHEASKAIRGDKFCGLLLDAVNQEELSEDRVKAWVAQLRSDGFLDGSDGSATADPVVV---AAPTSV-------------APVSKIEDAPTNIHKELENNSHLLDQNIAVHSS---DSSGFVPYKNLKTGKTMWTSPDGRSCYYTL-----------
>Cyclophora_tenuis_ECT3854_tax216820_locID_CAMPEP_0116542030_seqID3329948 361 bp
---------------------------XFTLT----------------------NSPRFTRQALILNNGKIGVFFGTSTGSTEEAAEXIQEAFG-DVAVGPIDVDAIQ-GNIGEEFSKYDALVVGTPTWNTGADTERSGTGWDEIYYGEMQDLK--IQGKKVAVFGLGDSVSYGENYADGSGELHDVFEGLGCQMLGYVSQEGYLHEKSKAIRGDKFCGLLLDAVNQEELTDERVANWVEQLKTEGILDGSSSGTIPAPEVT---TVPEPAVA-----AVDSIEDTLARLERENAELKKLLESDAQPAEAPLMVHPV---NGEAFTPHTNLQTGKTMWVSQNGRSCYYTTTTKMSASRVAP
>Amphiprora_sp_Strain_CCMP467_tax265536_locID_CAMPEP_0168809336_seqID9370466 361 bp
----------MFL--ALSVLALLSQAXAWVV-----------------------PSSGRLAPSTTALHASVGVFYGTSTGSTMECAEKIYEAFGSDVAAEPIDVDTLDPTTLGKSFTEHDALIVGTPTWNTGADMQRSGTGWDQLYHAVATHQD-VLKGKNVAVFGLGDQVSYSENFADATXELFDAFESIGCNMMGLWSQEGYEHEESKSIRGDKFCGLLLDMVNQEELTDDRIKAWVAQLISEGFVGSSGGSSVTANAAPVTETVRAPV---------------------DMKQEVNELDKXSDLLDESIGVHS-----SGGYIPYTNPVKRKTMWVSADGRSSFVTEMAGG-----PP
>Amphiprora_sp_Strain_CCMP467_tax265536_locID_CAMPEP_0168839344_seqID9383878 361 bp
----------MFL--ALSVLALLSQAHAWVV-----------------------PSSGRLAPSTTALHASVGVFYGTSTGSTMECAEKIYEAFGSDVAAEPIDVDTLDPTTLGKSFTEHDALIVGTPTWNTGADMQRSGTGWDQLYHAVATHQD-VLKGKNVAVFGLGDQVSYSENFADATGELFDAFESIGCNMMGLWSQEGYEHEESKSIRGDKFCGLLLDMVNQEELTDDRIKAWVAQLISEGFVGSSGGSSVTANAAPVTETVRAPV---------------------DMKQV-------------------------------------AIFW-----------------------
>Amphiprora_sp_Strain_CCMP467_tax265536_locID_CAMPEP_0168856620_seqID9384431 361 bp
-------------------------------------------------------------------------------------------------XAEPIDVDTLDPTTLGKSFTEHDALIV---DWNTGADMQRSGTGWDQLYHAVATHQD-VLKGKNVAVFGLGDQVSYSENFADATGELFDAFESIGCNMMGLWSQEGYEHEESKSIRGDKFCGLLLDMVNQEELTDDRIKAWVAQLISEGFVGSSGGSSVTANAAPVTETVRAPV---------------------DMKQ-----DKQSDLLDESIGVHS-----SGGYIPYTNPVKRKTMWVSADGRSSFVTEMAGG-----PP
>Phaeodactylum_tricornutum_tax2850_locID_jgi|Phatr2|13706|e_gw1122581_seqID3978043 361 bp
-------------------------------------------------------------------MAAVGIFFGTSTGSTEACARQIYKAFGSELAAEPVDVENVD--NLVKAFGSHDSLVVGTPTWNTGADTERSGTGWDVLYYNQLAFMKSTLEGKKIAVFGLGDQITYSENYADATGELFDVFDSLGCQMLGLWSREGYAIKASKSIRDGKFCGLLLDEVNQEELTAERIERWVAQLKDE--------------------------------------------------------------------------------------------------------------------
>Amphora_coffeaeformis_Strain_CCMP127_tax265554_locID_CAMPEP_0170691618_seqID7728031 361 bp
---------------------------------------------------------------MTTLQARVGIFYGTSTGSTMTCAEAIYEAFGPDLAAEPVDIETLDAGQIAAAFGQHDALVVGTPTWNTGAETERSGTGWDDLYYAKLPALQQTLAGKPVAVFGLGDQISYSDNYADGTGELYDVFESLGCHMMGAWSQEGYEHDDSKAIRGDKFCGLLLDMVNQEDLTEERVQQWVAQLQAEGFCSGSSSSTPAATVATT--TVTXPE-----------------------KELKDTLEEYSDTLDESIALHS-----SGGFLPHTNLATGKTMWTSADGRSSFVTQD----------
>Amphora_coffeaeformis_Strain_CCMP1405_tax265554_locID_ 361 bp
----------MKISTAVLVLATTPAVQAWIV-----------------------PRSAVTRSTMTTLQARVGIFYGTSTGSTMTCAEAIYEAFGPDLAAEPVDIETLDAGQVAAAFGQHDALVVGTPTWNTGAETERSGTGWDDLYYAKLPALQQTLAGKPVAVFGLGDQISYSDNYADGTGELYDVFESLGCNMMGAWSQEGYEHDDSKAIRGDKFCGLLLDMVNQEDLTEERVQQWVAQLQAEGFCSGSSSSTPTAAVATI--TATMPE-----------------------EELKDTLEEYSDTLDESIALHS-----SGGFIPHTNPATGKTMWTSADGRSSFVTHD----------
>Fistulifera_solaris_JPCCDA0580_tax1519565_jgi|Fisso1|14730|rna-FisN_16Hh210/40-205 361 bp
------------------------------------------------------------------------IFYGTSTGSTSDAAELIYEAFGADVAAEPVDVDTLDKGALADAFGQHDALIVGTPTWNTGANTERSGTGWDELYYSKMPALKAQLDGKKVAVFGLGDQVSYSENYADATGELWDVFHGLGCTMLGAWSQEGYEHEASKSIRGDKFCGLLLDAVNQEELTGERVQQW---------------------------------------------------------------------------------------------------------------------------
>Fistulifera_solaris_JPCCDA0580_tax1519565_jgi|Fisso1|18771|rna-FisN_16Lh210/40-205 361 bp
------------------------------------------------------------------------IFYGTSTGSTSDAAELIYEAFGADVAAEPVDVDTLDKGALADAFGQHDALIVGTPTWNTGANTERSGTGWDELYYSKMPALKTQLDGKKVAVFGLGDQVSYAENYADATGELWDVFQGLGCTMLGAWSQEGYEHEASKSIRGDKFCGLLLDAVNQEELTGERVQQW---------------------------------------------------------------------------------------------------------------------------
>Fistulifera_solaris_JPCCDA0580_tax1519565_jgi|Fisso1|18772|rna-FisN_16Lh211/38-203 361 bp
------------------------------------------------------------------------IFYGTCTGSTSEAADLIHQAFGSGVAAEPIDVDGLTDDALAASLKEHDALIVGAPTWNTGAESECSGTGWDKFYYSKLPAMKSELSGKKVAVFGLGDQSSYSEYFCDAAGEIWDVFNGLDCKMLGAWSQDGYEHEDSKSIRGDKFCGLLLDAVNQEDMTEDRVKQW---------------------------------------------------------------------------------------------------------------------------
>Entomoneis_sp_Strain_CCMP2396_tax186043_locID_CAMPEP_0198146148_seqID16364647 361 bp
XLEIEQPLTMMKL-SFAFVTSLLGGVGAWVVN----------------------PQLGKRRLSTHLDMAAVGIFYGTSTGSTQEVAEKIYQAFGPTVAAEPVDVDTLDPSALGKAFGQHDALVVGTPTWNTGADTARSGTGWDQLYYGALHQHI--LEDKKIAVFGLGDQVSYSENFADATGELYDAFQSIGCKVMGAWSQEGYEHEESKSVRDDLFCGLILDMVNQEELTDERVQKWVAQLINEGFIGEGVTAREVNGGTATETPVAAPA---------------------AQEEFKNDLENLSDLLDESIDSHS-----SGGFTPHHNEAKGKTMWVSSDGRSSFVTSTGGPADSSAAP
>Ditylum_brightwellii_Strain_GSO104_tax49249_locID_CAMPEP_0204811218_seqID17618033 361 bp
----------------XLLGSSLQNVNAFTPNAMHRRRF------------GGVTHTSKASYTALYMGTKVGIFFGTSTGSTADVADLLYEQFGDDIASEPIEIDTIQ-GSVAKIFEQYGALVVGTPTWNTGADSERSGTGWDEIYYGEMQDLN--LVGKKVAVFGLGDQVSYAENYADASGELYDVFEGLGCQMIGHTSQDGYEHEASKAIKGDKFCGLLCDAVNQEELTEDRVVQWVAQLKEEGILDGSSSATPEVA------AAPAPTAA-------------------DEINVVKELEEQSRILDENIMTHSGLKNDSDSFTPHHNPVTGRTMWTSADGRTCYYTVDAPKVGTKFSP
>Ditylum_brightwellii_Strain_GSO105_tax49249_locID_CAMPEP_0185666454_seqID12320782 361 bp
--------------------------XAFTPNAMHRRRF------------GGVTHTSKASYTALYMGTKVGIFFGTSTGSTADVADLLYEQFGDDIASEPIEIDTIQ-GSVAKTFEQYGALVVGTPTWNTGADSERSGTGWDEIYYGEMQDLN--LVGKKVAVFGLGDQVSYAENYADASGELYDVFEGLGCQMIGHTSQDGYEHEASKAIKGDKFCGLLCDAVNQEELTEDRVVQWVAQLKEEGILDGSSSATPEVA------AAPAPTAA-------------------DEINAVKELEEQSRILDENIMTHSGLKNDSDSFTPHHNPVTGRTMWTSADGRTCYYTVDAPKVGTKLSP
>Rhizosolenia_setigera_tax3005_locID_CAMPEP_0178979220_seqID4300073 361 bp
---------------------------------------------------------------MAAGNKKVGIFFGTSTGNTENAAYTIASELG-DIADGPFEIDEFA-GSVAKKFDEYDALIVGTPTWNTGADSERSGTGWDEMYYGEMQELK--IQGRHVAVFGQGDSVSYGENYADAKESIHDVFEDLGCKMYGYISQDGYLHEASKSIRGDKFCGLLLDDVNQDDLTEDRIKSWVTQLHDEGFLMSTGASTATPE------VTSEPSTT--ASTDVSAMDAELAALAEENARLREMLDKNSRLLEETIVESTG--KDESGFVPHLNPKTGRTIWTSPNGKSCYFTSSSLF------P
>Rhizosolenia_setigera_tax3005_locID_CAMPEP_0178950596_seqID4285761 361 bp
---------------------------------------------------------------MAAGNKKVGIFFGTSTGNTENAAYTIASELG-DIADGPFEIDEFA-GSVAKKFDEYDALIVGTPTWNTGADSERSGTGWDEMYYGEMQELK--IQGRHVAVFGQGDSVSYGENYADATGELHDVFEDLGCKMYGYISQDGYLHEASKSIRGDKFCGLLLDDVNQDDLTEDRIKSWVTQLHDEGFLMSTGASTATPE------VTSEPSTT--ASTDVSAMDAELAALAEENARLREMLDKSSRLLEETIVESTG--KDESGFVPHLNPKTGRTIWTSPNGKSCYFTSSSLF------P
>Coscinodiscus_wailesii__tax671091_locID_CAMPEP_0172504384_seqID4494682 361 bp
----------MRNSVLIFLLATSPVITAFTSRLDN---------TFRVTNNNYHDSTTRIPSSLYMANEKIGVFFGTSTGSTETAAHLISEGFGEGVASEPIEIDGIQ-GSVAAKFNEYDALIVGTPTWNTGADTERSGTGWDEIYYGEMQDLK--LDGKKVAVFGLGDSVSYSENYADASGELHDVFEKLGCRMMGYTSQEGYEHDASKAIRGDLFCGLLLDAVNQEDLTEGRVTAWVQQLLNEGMLEGGDSAVVAPA------AVSSPPIS---ATNNAISETVLPAL--DDMVIRDDLAEKSKLLDESISVHAS---DSEGFVPHLNPKTGKTMWTSPDGRSCYYTSTAVKTT--FSP
>Eucampia_antarctica_Strain_CCMP1452_tax49252_locID_CAMPEP_0197836854_seqID16203433 361 bp
---------------------------------------------MEAIINAYSQSDAAGFTALHMAGKKVGIFFGTSTGSTEEAAHLIAEEFGSEVAEGPFEIDDIT-GNVASVFNSYDSLIVGTPTWNTGADTERSGTGWDEIYYGEMENID--ITGKKVAVFGLGDQISYGENYADASGELHDVFEKLGCKIMGYTSQEGYEHDASKAVRGDKFCGMLLDAVNQDEMSSGRVKQWVGQLLEEGILEDVKSDIATNDAVEH--KFVSPKVN--DNVQESNPSEVIAKLEKENTELEKELEENSKLFEENINEQRN---ENNLYTPHYNPKTGRTMWTSMDGKTSYFTNNVP--------
>Stephanopyxis_turris_tax515487_locID_CAMPEP_0195511978_seqID4303998 361 bp
---------------------------------------------------------------------------------------MIVSEFGGDVAAGPFDIDTLR-GEVAKSFGNHDAIVVGTPTWNTGADTERSGTGWDEIYYGEMQDLN--IDGKKVAVFGLGDSISYGENFADASGELHDVFQSLGSKMIGYTSQEGYEHEASKAIRGDLFCGLLCDMVNEEDLTEGRVQRWVKQLLEEGILEGGASSGASSPPAAA--ATSIPPVE-----------------ETDTIKVEKPL-------EPVVVAEPP---KVAGFKMNNGV------------------------------
>Chaetoceros_dichaeta_Strain_CCMP1751_tax420782_locID_CAMPEP_0198264464_seqID16428589 361 bp
----------MDFRSLTLLLLIATSSSAFSPSYKNGSTIHHLLHQIRQHERLERNLSRDCLTLLHATKNKILIVYGTSTGSTETVADMIAAEFG-SDAEGPIEIDGIH-GSLAKKFADFDAIIVGTPTWNTGADTERSGTGWDEIYYDEMQDLN--ISGKKVAVFGLGDQISYSENYADASGELHDVFKDLGCEMMGYTSYEGYEHESSKAVRGDKFCGLLCDMVNEDDLSEGRVKNWVSQLKAEGILEVASESNTAGLDTETVTTVTLPTTNTAIISSSHDAAEAIAELKRENARLREMLEENSLMLDGVLGKQ-----DDRGFTPHYNLKTQRTMWTSQDGQTCFYTVKAPK-----GP
>Cylindrotheca_closterium_KMMCC_B_181_tax2856_locID_CAMPEP_0113610752_seqID1991135 361 bp
--------------XLFLAAASFASTSAFTLPSSN------------------------GRRTVVALDMASAIVFGTSTGSTETVASYIKENLPE--VDGPFDVETIE-GSVKDFFEKYDSLIVGTPTWNTGSDTERSGTGWDEIYYGDMQDMN--LQGKKVAVFGLGDQESYCENYADASGELHDVFEALGCVMMGYTSQEGYEHEDSKAIRGDKFCGLLCDEVNQEDLSEERAKAWVAQLKAEGFFEGGSAPAAAAAPVVD--VVAEPMTV------------------------LEELEQSSALLDEAIESHG-----NVGFVPHFNAKTKSTMWVSRDGRSCYYTDGSVATKSSASP
>Cylindrotheca_closterium_Strain_CCMP340_tax2856_locID__DN12098_c0_g1_i3_frame-3 361 bp
YLSITKSISTMKI--FLAAFTIAPAALAFVPLSGN-----------------------VRQQTLQLDMANTAIVFGTSTGATETVADLIAENLE-GQVDGPFDVETIE-GPVKAFFEKYDSLIVGTPTWNTGADVERSGTGWDEIYYGDMQEMN--LAGKKVAVFGLGDQISYGENYADATGELHDVFQGLGCQMMGYTSKDGYEHEASKALRGDLFCGLLCDMVNQEELSDERVENWVAQLTEEGFFEGGSSTPVAAAPQVTT-VVAEPV----------------------------ELDDHAQLLDQTIKEYSS--VNGDAFVPHFNPKTKSTMWVSGDGRTCYYTVDKTTSF---SP
>Cylindrotheca_closterium_Strain_CCMP340_tax2856_locID__DN12098_c0_g1_i2_frame-3_partial_redundent 361 bp
YLSITKSISTMKI--FLAAFTIAPAALAFVPLSGN-----------------------VRQQTLQLDMANTAIVFGTSTGATETVADLIAENLE-GQVDGPFDVETIE-GPVKAFFEKYDSLIVGTPTWNTGADVERSGTGWDEIYYGDMQEMN--LAGKKVAVFGL--------------------------------------------VRADHFC-------------------------------------------------------------------------------------HNLFL----------------FFP----------------------------------
>Odontella_Sinensis_Strain_Grunow_1884_tax2839_locID_CAMPEP_0183330182_seqID6726372 361 bp
---------------------------------------------------------------------------------------------------------------------------------------ERSGTGWDEIYYSEMQDLN--IVGKKVAVFGLGDSVSYAENYADASGELHDVFEKLGCKMMGYVSQEGYEHEASKAIRGDLFCGLLLDAVNQEDLTEGRVKAWVAQLISEGILEGQAVSFDSSLPPPPRVDVSTPXXXXSSPQGTSDPSEVVAELEKENARLRKMLEENSRLLDESIAAHGS---KNDMYVPHYNPKTGKTMW-----------------------
>Minutocellus_polymorphus_Strain_CCMP3303_tax265543_locID_CAMPEP_0197726062_seqID16150665 361 bp
YSSSSLLLLSAAA---CLMSSVPELCVAFSPLPSN-----------------LQTSSSSASAATALFGSKVGIFYGTSTGSTEEVAYLISEEFGSDVASEPIEIDAVA-DTVASEFAKYDALVVGTPTWNTGADMERSGTGWDEIYYSTMEELN--ISGKKVAVFGLGDSVSYGENYADAAGELHDVFENLGCQMLGYTSQEGYLHEASKSIRGDKFCGLLCDNVNQEEETNGRVEKWIDQLIGEGILEGGGAGDSAS-------SEPAPAVV-----------DVTAE-----------LEENSILMEESIAAHSS---AGDGFEPHYNPRSGVTMWTSGDGKTCYYTKETTKMY--VSP
>Odontella_aurita_isolate_1302_5_tax2838_locID_CAMPEP_0113540344_seqID1069505 361 bp
----------MAFQ--LFMATSVAAVAAFSPSPTLRQF-------------ARRPFGLKQSCVTLNMGNKVGVFFGTSTGATQEVADLISEAFGPEVASEPIEIDSCQ-GSVASKFAEYDALVVGTPTWNTGADSERSGTGWDEIYYGEMSDLN--LNGKKVGVFGLGXSVSYAENYADAAGELHDVFEALGCKMMGHTSVEGYLHEASKSQRGDKFIGLLCDAVNQEELSEERVEKWVAQIISEGILEGGSVGGAVQNPEPVLAIPSAPA----------------------------ELEENSRLLEESIAAHSA---NDNEFVPHYNSRSGRTMW-----------------------
>Synedropsis_recta_cf_CCMP1620_tax265551_locID_CAMPEP_0119014672_seqID1156107 361 bp
----------MKF---FLAFYLPAAAVGFTIQSST------------------RPSRSFQSSTTQLQAAAVGIFFGTSTGNTEDAADMIAATFG-DDSSDPIDIDEIQ-GTMADEFAKYDALVVGTPTWNTGAETERSGVGWDEVYYGEMQDLQ--LQGKKVAVFGLGDSISYAENYADGTGELHDIFSALGCTMLGFTSQDGYDHEASKAARGEQFCGLLLDNVNYEELSEGRIQKWVSQLKEEGIVGGGTSAPVPVVAAAPVVAAPAPVVA--APANDAATDAIIAQLEKENAALRQQLDDSASALTNDSSSAAA---NTDGYTPHHNSVTGITMWTSPDGFYCYYTSSSS--------
>Craspedostauros_australis_Strain_CCMP3328_tax1486917_locID_CAMPEP_0198135570_seqID16354627 361 bp
---------XMKNNAILAVLTAPSLSYGFSIPSFG--------------VDGRAKGCQIRTGSSLLDAAKVGIFFGTSTGSTEIVASLIKEEFG-DDADEPFDMEILE-GSVSDLFGRHDALIVGTPTWNTASDTERSGTKWDELYYASMQDLR--IQGKKVAVFGLGDQESYGENFADAAGELHDVFEGLGCQMMGYTSQDGYEHTDSKSIRGDKFCGLICDMANQEEMTESRVENWVKQLRNEGFLSSSEGSDASAGAGVQA-ATMADAVADSVVTNQHKYDDVISSLERNSEMLLEQLESGSAMQKEAVAATET--VSEDGFTRHYNPATKASMW-----------------------
>Thalassiosira_oceanica_CCMP1005_tax637379_locID_gi|397639068|gb|EJK733691|_seqID4131989 361 bp
NDGLAEMIRQILVATASAAIFISPACEAFVSPWRA----------------SAIHNANDPSSSSSLNAEQVGIFFGTSTGSTEEAAQLLSEAFGSGVASEPIDIDGVD--DVAAELGKYPALVCGTPTWNTGADTERSGTGWDEIYYTSMQDLD--IAGKKVAVFGLGDSVSYSENYADGCGELHDVFSDLGCVMLGYTSQEGYQHDSSKAIRGDKFCGLLLDAVNEEDLTDERVSNWVSQLMQEGILDTNGGAVASATP-----AEVAPAVV----------------------------EDEAPFVDPVLAQEIMNEVKPEGYRSHYNPRTDKTMWISADGRSSYVTEGGPGHE-----
>Thalassiosira_oceanica_CCMP1005_tax637379_locID_gi|397614360|gb|EJK627511|_seqID4142607 361 bp
------MIRQILVATASAAIFTSPACEAFVSPWRA----------------SAIHNANDP-SSSSLNAEQVGIFFGTSTGSTEEAAQLLSEAFGSGVASEPIDIDGVD--DVAAELGKYPALVCGTPTWNTGADTERSGTGWDEIYYTSMQDLD--IAGKKVAVFGLGDSVSYSENYADGCGELHDVFSDLGCVMLGYTSQEGYQHDSSKAIRGDKFCGLLLDAVNEEDLTDERVSNWVSQLMQEGILDTNGGAVASAPP-----AEVAPAVV----------------------------EDEAPFVDPVLAQEIMNEVKPEGYRSHYNPRTDKTMWISADGRSSYVTEGGPGHECSHAP
>Leptocylindrus_danicus_var_apora_B651_tax163516_locID_CAMPEP_0116050568_seqID2273887 361 bp
----------MKLASNVSFIALVATVASFAPCAFR---------------------DNRHRYAYDLNAAKIGIFYGTSTGSTGEVADLIADAFG-DVATEPIEVEEVT-GEVGVHFSKYEALIVGTPTWNTGADSERSGTGWDEIYYGEMNDLGSMLNGKKVAVFGLGDSVSYGENFADASGELHDVFQNLGCEMIGYTSQDGYLHSSSKAIRGDLFCGLLNDAVNQEDLIEERVEKWVEQLKSEGILGGEKVAVVEPTSI----SSISPM--EFSSKSDE----------------TKILEENSRLLEETLAVSANSAASSTKFKPHYNAKTGVTMWTSPDGRSSYFTFDGPKTS-TYTP
>Leptocylindrus_danicus_var_danicus_B650_tax163516_locID_CAMPEP_0116026706_seqID3184983 361 bp
---------XMKT-NLIPFLTLLSSVDAFQTYFRV-----------------------QTRVGTKLFADEIGIIYGTSTGNTGEAAXLICEVFNDGTAAEPLDIDTVE--DVTSTLQKFKAIIVGTPTWNTGADTERSGTGWDELYYGEMAEVQ--LQNKNVAVFGLGDSVSYGENYADAXGELHDVMQTLGXNMMGYVSQDGYLHEASKAIRDGKFCGLMLDYVNQEELSEERVDKWVDQLLSEGFLEGASSAGAXTPAVV------EPVVA-SESSRSAHYEELFDELERENAKLRKLLEENSRLLQEEMMASAXPANADVNFTPHYNPKSGKTMWTSVDGKKCYFTSDSKFAH---NP
>Leptocylindrus_CCMP1586_tax163515_locID_CAMPEP_0196811168_seqID4635916 361 bp
---XIVAKMMMKTNNLITLLSLLPSVDAFQTYFRV-----------------------QTRVGTKLFADEIGIIYGTSTGNTGEAADLICEVFNDGTAAEPLDIDTVE--DVTSTLQKFKALIVGTPTWNTGADTERSGTGWDELYYGEMAEIQ--LQNKNVAVFGLGDSVSYGENYADASGELHDVMQSLGCNMMGYISQDGYLHEASKAIRDGKFCGLLLDYVNQEELSEERVEKWVDQLLSEGFLEGASSAGATTPAVV------EPAVA-SEPSRGAHYEELFNELERENAKLRKLLEENSRLLQEEMMASAIPVNADVNFTPHYNPKSGKTMW-----------------------
>Thalassionema_frauenfeldii_tax186022_locID_CAMPEP_0178927282_seqID4274104 361 bp
---------------------------------------------------------------------------------TESVAEMLAERF--ETADSPMDIDAVQ-GKLADTISNYDALIVGTPTWNTGADTERSGTGWDETYYGEFQSLSSLLEGKPVAVFGCGDSESYCENYCDGMGELHDVFSDMGATMLGYVSADGYEHEESKAQRGDNFCGLALDLVNYEDLTEDRVNQWVEQLKAEGILEGGDSASSSTSSSTPAAPAPAPAXAPXSSSSDEATALLIQKLEQENAALREQLLSSAAVVAEVPATT-----GGDGYTPHYNAKTGSTMWTSPDGRKCYYTTSNTKSS----P
>Thalassionema_nitzschioides_Strain_L26_B_tax33649_locID_CAMPEP_0194213668_seqID6685625 361 bp
-------------------XLLLTGSQSFTIT----------------------PSPVARCSSVLLQAEKIGIFFGTSTGNTESVAELISEQFD-GGASEPIDIDSIQ-GNLAEEFGKYDSLIVGTPTWNTGADTERSGTGWDEVYYGEFQSLS-LLANKPVAVFGCGDSESYGENYCDGMAEIHDVFQQQGCQMLGYVNAEGYAHEESKAQRGDVFCGLALDLVNYEDMTEDRVSQWVDQLKNEGILDAPSSSVTVEAPSA---AVAAEVVVESSTTNTNEAELLLAKLQQENEELRKLLSVTAP--AESPAAVLT---TNDGFTPHYNSVTGSTMW-----------------------
>Thalassionema_nitzschioides_Strain_L26_B_tax33649_locID_CAMPEP_0194256186_seqID6710754 361 bp
---XIQYQSMMKDQFLLSSSLLLTGSQSFTIT----------------------PSPVARCSSVLLQAEKIGIFFGTSTGNTESVAELISEQFD-GGASEPIDIDSIQ-GNLAEEFGKYDALIVGTPTWNTGADTERSGTGWDEVYYGEFQSLS-LLANKPVAVFGCGDSESYGENYCDGMGEIHDVFQQQGCQMLGYVNAEGYAHEESKAQRGDVFCGLALDLVNYEDMTEDRVSQWVDQLKNEGILDAPSSSVTAEAPSA---AVAAEVVVESSTTNTNEAELLLAKLQQENEELRKLLSVTAP--AESPAAVLT---TNDGFTPHYNSVTGSTMW-----------------------
>Proboscia_inermis_Strain_CCAP10641_tax420281_locID_CAMPEP_0171310236_seqID10322482 361 bp
----------------------------------------------------------------------------------------------------------------AAEFDKHDALVLGTPTWNTGADTERSGTGWDEIYYGEMQELKN-LATKKVAVFGLGDQISYAENYADATGELHDVLSTLGCNMLGQTSMEGYEHEESKAIRGDKFCGLLCDAVNQSEMSEKRVKDWVKQLLAEGILETGGAATVAEPAAVKSVAIPEPVEK-ITASEPSTGNEALSKLESENAKLRQLLEENSLLLESAMKNTPSPAGGTDGFTPNYNPKTQKTMWTAADGRTCYYTTEITKTT-SDAP
>Aulacoseira_subarctica_CCAP_10025_tax202472_locID_CAMPEP_0172419602_seqID4452291 361 bp
QTKPFERIYSFLTVSWSLLFTLCNSFSAFDVVRRTNAVHR------SQYFAWDDNRIASQRLLTLLEAAKVGIFYGTSTGTTADVAYRIAAGFGAEVADEPLDIDELK-GNVAATFAKYESLVIGTPTWNTGADTERSGTAWDELYNGEVKKLD--VKGKNVAVFGLGDSVSYSDNYADATGELHDIFQTLGCNMMGYTSQEGYEHTASKSIRGDLFCGLLCDNVNQEELTPGRVKNWVEQLKKEGFLKETTGTSVLPTSTVTAF-------------------------EIPQKNVRDDTPVATSIINETPVSTQS---ILEGFVPHHNSKTGVTMW-----------------------
>Stauroneis_constricta_CCMP1120_tax265584_locID_CAMPEP_0119562926_seqID3273642 361 bp
----------MKYVAVAITVTATPFSAAFAPLLGG--------------------GQRRGDVVAMLQAAKVGIFYGTSTGSTETVAELIAAELE-GVAEGPFDVDALE-GDIPDIIAKYDAIIAGTPTWNTGADTERSGTGWDEI-YSTIQEVQ--INGKKAAIFGLGDQESYGHCFADAAGELHDNFERIGCQMFGYTSQEGYEHEFSKSARGDKFCGLICDMVNQEELTEERVEAWVKQLQSEGFFGGEGSDDAITAGAADSV------IA------------ALEELE-EDVVITNGATEVAT--PEPVTAASV---SSEGFKRHYNPVTRSSMWTSPNGRKCFYTADLDLDK-AAAR


### Clade II
##  Stramenopiles

>Pelagococcus_subviridis_Strain_CCMP1429_tax35679_locID_CAMPEP_0195685840_seqID10564884
-----------------------------------------------------------------------MAKLALALLAGSATAFAPAAKSAAPRAAPLNAVGVYYSTTTGNTETVAGYITAA---TGIEAADIDEADD---DTLLSMDTLICGAPTWHTGADEQRSGTAWDEFLYDRLPSLDLSGKKVAIFGLGDQGSYGDNFCDAAGELYDCFTAQGATVVGMTATDDYDYSDSKA-LRDGQFCGLLCDEDNEYDKSEGRVNAWIEQIKGEGVSF------------------------------
>Pelagomonas_calceolata_RCC969_tax35677_locID_CAMPEP_0119226354_seqID1037791
X-LP--AHLQNR--------------------------------------------------------SKMPSKLALALCLSPAAAFAPAPAKAAPRAAPLNAVGLYYSTTTGNTETVAGYLTAA---TGIEAVDIDSVDD---ETLSSMDALICGAPTWHTGADEQRSGTAWDEFLYDRLPSLDLSGKKVAIFGLGDQGSYGDNFCDAAGELYDCFSAQGATMVGMTSPDDYDYSDSKA-LRDGQFCGLLCDEDNEYDKSEGRANDWVEQLKGEGVAF------------------------------
>Pelagomonas_calceolata_BOUM81-4_tax35675_METDB-00310-1-DN28989-c0-g1-i1_6/39-136
-----------------------------------------------------------------------RAR--------------------------------------------------------------------------------------------------WDEFLYDRLPSLDLSGKKVAIFGLGDQGSYGDNFCDAAGELYDCFSAQGATMVGLTATDDYDYSDSKA-LRDGKFCGLLCDEDNEYDKSEGRANDW-----------------------------------------
>Genus_nov_species_nov_RCC1024_tax114041_locID_CAMPEP_0119260042_seqID2498700
-----------------------------------------------------------------------MQKLILALAAAPAAAFMAPAAKPAVKAAPLNAVGLYYSTTTGNTETVAGYISAA---TGLEAEDIDSVED---DTLMSMDTLICGAPTWHTGADEQRSGTAWDEFLYDRLPNLDMSGKKVAIFGLGDQGSYGDNFCDAAGELYDCFTAQGATVIGMTSDADYDYTDSKS-LRDGKFCGLLCDEDNEYDKSEERSNSWVEQLKGEGMAL------------------------------
>Phaeomonas_parva_CCMP2877_tax124430_locID_CAMPEP_0118887640_seqID1220783
GGVPRQGQLQARGLRQNPGAPSTDIDPTDVVGQLQARGLRQNPAAPSNPAAPSTYALCSASKIRKMFTSTFKILIGLVLCASSARGFGRLPAKVPRKSMALNAVGLLYSTSTGNTETVGGYIFDAAKAAGVDVSELTEVGDAANDAVEGFDGLIVGAPTWHTGADEERSGTTWDDWLYKTLPNLNLDGKKVAVFGVGDQQSYCDNYCDAAGELYDQFKAAGCTIVGMTSTDGYEHTESKAEV-DGKFVGMMFDEDNEYDKSEGRAKEWIDQLKGEGLFA------------------------------
>Bolidomonas_sp_Strain_RCC2347_tax91990_locID_CAMPEP_0197549836_seqID14857385
----------------------------------------------------------------------MKLIIAPLLLASASAFSTVVGPTAFRASTSLSATGVFYSTMTGNCETCGGHIVEALKGAGVDAGDLEDIGD---ADATAYDSLIVGAPTWHTGADSERSGTAWDQWLYETLPGLDLSGKKVAVFGVGDQEGYADNYCDAAGELYDQFKAAGCTLMGLTSTDGYNHGESKAEIEPGKFCGCMFDEDNQYDMSEDRAKAWVAQLQGEGFF-------------------------------
>Bolidomonas_pacifica_CCMP_1866_tax91992_locID_CAMPEP_0118631674_seqID2229642
-------------------------------------------------------------------IGSMKYALVFATIAPLASGFHVTPRAAFTRSMKLDATGVFYSTMTGNCETCAGHIVEALKGAGIDSEDIVDIGD---GDVTACDQIIVGAPTWHTGAESERSGTAWDEWLYNTLPGLDLSGKKVAVFGVGDQQGYGDNYCDAAGELYDQFKAAGCTIMGFTGTDGYDHMESKAEIESGKFCGCMFDEDNQYDMSEDRAKAWVTQLQGEGFF-------------------------------
>Synchroma_pusillum_Strain_CCMP3072_tax1181717_locID_CAMPEP_0198438954_seqID16509029
-------------------------------------------------------------------------------XAPAMRG-----GARGRSAMLSMKIGVVYDTVTSNAGTVGEYIVAAAKAKGLEVDDLQLVSA---ANLESYSAIIAGAPTWNTGADEERSGTSWDDFLYSTLPSLDLKGKPVAVFGVGDQSSYPDNFCDAAEELYSCFSKAGCNMIGKISTDGYDHDESKAEIEPGVFCGMLFDEDNESDLSKERATKWVEQLVAEGIVASASDDAGANPLCPSAPGGHLGWRVRPRRSA

## Diatoms

>Fragilariopsis_kerguelensis_Strain_L2_C3_tax186038_locID_CAMPEP_0196008768_seqID10984501 214 bp
----MIANAILSAVLL----ASVEAFAP--VQNMAISTTQLE-ASKCYYSTSTGNTETIAGYITAETGDDEAEDIGDAEDADITGADCLIIGAPTWHTGADEQRSGTSWDDWLYDTLPNLDLTDKKIAIFGMGDQQSYGDNYCDAAGELYDLFTAKGAKVFGMTSQEGYDHVESKAIRDDKFVGLMCDEDNQYDMSEDRTKKWVAQLKEEGFF-
>Fragilariopsis_kerguelensis_Strain_L26_C5_tax186038_locID_CAMPEP_0171054928_seqID9532094 214 bp
----MIANAILSAVLL----ASVEAFAP--VQHMAVSTTQLE-ASKCYYSTSTGNTETIAGYITAETGDDEAEDIGDAEDADITGADCLIIGAPTWHTGADEQRSGTSWDDWLYDTLPNLDLTDKKIAIFGMGDQQSYGDNYCDAAGELYDLFTAKGAKVFGMTSQEGYDHVESKAIRDDKFVGLMCDEDNQYDMSEDRTKX------------
>Fragilariopsis_cylindrus_tax186039_locID_jgi|Fracy1|197622|e_gw1341291_seqID3698680 214 bp
----------------------------------------------MYYSTSTGNTETVAGYIAEYAGISDMEDIGDATDSDVTGSDGLIIGAPTWHTGADEQRSGTSWDDWLYDTLPNLDLTGKKVAIFGMGDQQSYGDNYCDAAGELYDLFTAKGAKVFGMTSQDGYDHTESKAVKDGKFCGLMCDEDNQYDMSDDRAKAWVAQLKDEGFM-
>Licmophora_paradoxa_Strain_CCMP2313_tax515479_locID_CAMPEP_0202453368_seqID15134214 214 bp
XKMMFKI--LTVAALV--GSVQGFAVMP---ASSARSATALDMSVGLYYSTSTGNTETVAGYIAEVAG-LSAEDIGDASDAEVTGHDAIIVGSPTWHTGADEQRSGTSWDDWLYDTLPNLDMDGKKVAIFGVGDQQGYGDNFCDAAGELYDLFTAKGCKVYGLTSQDGYDHLESKAVKDGKFCGLMCDEDNQYDLSEERAKTWIAQLKEEGFM-
>Ditylum_brightwellii_S10_Population__2_tax49249_locID_CAMPEP_0180990742_seqID4434910 214 bp
SAAKMKV--SIVVALS--SAAISHAWAP-VSNRSFRQATSLN-AASIWYSTSTGNTETIAGYIAEASG-LSANDIGDATADEISGADALIVGAPTWHTGADEQRSGTSWDDWLYDTLPNLDLDGKKVAVFGCGDQESYNDYYCDAAGELYDQFVAKGCKVYGFTSTEGYIHSESKAVRDGKFIGLMCDEDNQYDMSEGRAKAWIEQLKSEGFF-
>Ditylum_brightwellii_SS4_Population_1_tax49249_locID_CAMPEP_0180948504_seqID4413791 214 bp
----MKV--SIVVALS--SAAISHAWAP-VSNRSFRQATSLN-AASIWYSTSTGNTETIAGYIAEASG-LSANDIGDATADEISGADALIVGAPTWHTGADEQRSGTSWDDWLYDTLPNLDLDGKKVAVFGCGDQESYSDYYCDAAGELYDQFVAKGCKVYGFTSTDGYNHADSKAVRDGKFIGLMCDEDNQYDMSEDRAKAWVDQLKSEGFF-
>Ditylum_brightwellii_Strain_GSO104_tax49249_locID_CAMPEP_0204738864_seqID17582428 214 bp
----MKL--SVVIALS--SAVLSQAWAP-VSNIPFRQASSLN-AASIWYSTSTGNTETIAGYVAEAAG-LSANDIGDATADEITGADALIVGAPTWHTGADEQRSGTSWDDWLYDTLPNLDLDGKKVAVFGCGDQESYSDYYCDAAGELYDQFVAKGCKVYGFTSTDGYNHADSKAVRDGKFIGLMCDEDNQYDMSEDRAKAWVDQLKSEGFF-
>Ditylum_brightwellii_Strain_GSO103_tax49249_locID_CAMPEP_0204686678_seqID17549001 214 bp
QQSKMKL--FIAVALS--SVALSQAWAP-VSNRPFRQATSLN-AASIWYSTSTGNTETIAGYIAEASG-LSANDIGDATADEISGADALIVGAPTWHTGADEQRSGTSWDDWLYDTLPNLDLEGKKVAVFGCGDQESYSDYYCDAAGELYDKFVEKGCKVYGFTSTDGYNHADSQAVRDGKFIGLMCDEDNQYDMSEGRAKAWVDQLKSEGFF-
>Ditylum_brightwellii_Strain_GSO104_tax49249_locID_CAMPEP_0204788814_seqID17598691 214 bp
----MKL--CLAVALS--SIALSQSWAP-VSNRPFRQATSLN-AASIWYSTSTGNTETIAGYIAEASG-LSANDIGDATADEISGADALIVGAPTWHTGADEQHSETSWDDWLYYTLPNLDLEGKKVAVFGCGDQESYSDYYCDAAGELYDKFVDKGCKVYGFTSTE-----------------------------------------------
>Ditylum_brightwellii_SS4_Population_1_tax49249_locID_CAMPEP_0180938064_seqID4408571 214 bp
QQSKMKL--FIAVALS--SVALSQAWAP-VSNRPFRQATSLN-AASIWYSTSTGNTETIAGYIAEASG-LSANDIGDATADEISGADALIVGAPTWHTGADEQRSGTSWDDWLYDALPNLDLEGKKVAVFGCGDQESYSDYYCDAAGELYDKFVEKGCKVYGFTSTDGYNHADSQAVRDGKFIGLMCDEDNQYDMSEGRAKAWVDQLKSEGFFF
>Ditylum_brightwellii_Strain_GSO105_tax49249_locID_CAMPEP_0185653884_seqID12309839 214 bp
----MKL--SVVIALS--SAVLSQAWAP-VSNIPFRQASSLN-AASIWYSTSTGNTETIAGYVAEAAG-LSANDIGDATADEITGADALIVGAPTWHTGADEQRSGTSWDDWLYDTLPNLDLDGKKVAVFGCGDQESYNDYYCDAAGELYDQFVAKGCKVYGFTSTEGYIHSESKAVRDGKFIGLMCDEDNQYDMSEGRAKAWIEQLKSEGFF-
>Guinardia_flaccida_RCC3093_tax216801_METDB-00191-1-DN6170-c0-g1-i1_4/276-431 214 bp
----------------------------------------------IWYSTSTGNTETIAGYIAEAAG-CDANDIADASDDDIVGADALIVGAPTWHTGADEQRSGTSWDDWLYDKLPNLDLDGKKVAVFGCGDQESYTEYYCDAAGELYDKFVEKGCKVYGFTSTDGYNHQDSKAERDGKFIGLMCDEDNQYDMSEDRAKAW-----------
>Guinardia_flaccida_RCC3093_tax216801_METDB-00191-1-DN2479-c0-g1-i1_4/55-210 214 bp
----------------------------------------------IFYSTSTGNTETVAGYIAEAAG-LEASDIGDASDDEITGADALIVGAPTWHTGADEQRSGTSWDDWLYDTLPNIDLDGKKVAVFGCGDQASYTENFCDAAGELYDKFVEKGCKIYGLTSTDGYDHTSSKAERDGKFVGLMCDEDNQYDLSEDRAQAW-----------
>Stauroneis_constricta_CCMP1120_tax265584_locID_CAMPEP_0119566994_seqID3276782 214 bp
----MKL--VIISALL----AGANAWVT--PSANTRSSSALF-GHAIYYSTSTGNTETCAGYIAEASG-LAAEDIGDATDADITGADGLIVGAPTWHTGSDEQRSGTSWDDWLYDTLPKLDLEGKKVAIFGCGDQQSYSDYYCDAAGELYDKFVEKGAKVYGFTSTDGYEHQDSKAMKDGKFVGCMFDEDNQFDLSAQRAQAWVTQLKEEGFF-
>Craspedostauros_australis_Strain_CCMP3328_tax1486917_locID_CAMPEP_0198109918_seqID16356386 214 bp
AINIMKI--VILSALV----AGSSAWVV--PSASMRSATALN-AHGLFYSTSTGNTETCAGYIAEATG-LEALDIGDASDGDITGADGLIVGAPTWHTGSDEQRSGTSWDDWLYDTLPNLELEGKKVAIFGCGDQQSYSDYYCDAAGELYDKFVEKGCKVYGLTSTDGYEHQESKAQKDGKFVGCMFDEDNQYDMSEDRAKAWVAQLKTEGFF-
>Odontella_Sinensis_Strain_Grunow_1884_tax2839_locID_CAMPEP_0183296906_seqID6721642 214 bp
----MKLSSFCLLLAA--SGASGFAFNN--GQASRPSFTSLSMSAGIYYSTSTGNTETVAGYIAEASG-LSTDDIADASNDEIQGHDALIVGAPTWHTGADEQRSGTSWDDWLYDTLPNLDLDGKKVAVFGVGDQESYSDNFCDAAGELYDLFETKGCKMFGLTSTDGYSHSESKAEVDGKFVGLMCDEDNQYDMSEDRAKAWIAQLKEEGFF-
>Odontella_Sinensis_Strain_Grunow_1884_tax2839_locID_CAMPEP_0183296266_seqID6717203 214 bp
----MKLSALCLLLTA--SAADGFAFSA--GQAPRTSFTKLDMSAGVYYSTSTGNTETVAGYIAEATG-LKAEDIGDASDADIQGHDSLIVGAPTWHTGADEQRSGTSWDDWLYDTLPNLDLNGKKVAVFGVGDQESYSDNFCDAAGELYDLFNAKGCKIFGLTSTDGYSHAESKAEVDGKFVGLMCDEDNQYDMSEDRAKAWVAQLKDEGFF-
>Corethron_hystrix__tax216773_locID_CAMPEP_0113302552_seqID1575707 214 bp
--MYSKT--LLAAVLA--VSADGFAFIPNVAHTAPASKSVLNMSIGLYYSTSTGNTETVAGYIAEAVG-LEPEDIGDASDDEITGHDSLIVGAPTWHTGAETERSGTSWDDWLYNTLPNLDLDGKKVAVFGCGDQDSYSDNYCDAAGELYDLFEAKGCKIFGLTSTDGFNHEESKAERDGKFVGAMFDEDNQYDLSEDRAQAWIAQLKEEGFM-
>Corethron_hystrix__tax216773_locID_CAMPEP_0113312004_seqID1574759 214 bp
IIMFSKA--LIAAVLA--ASADGFAFIPTVGHTASTSKSALNMSIGLYYSTSTGNTETCAGYIAEAAG-LEPEDIGDASDDEVTGHDSLIIGAPTWHTDAETERSGTTWDDWLYNTLPNLDLDGKKVAVFGCGDQESYSDYYCDAAGELYDLFEAKGCKMFGFTATEGYNHQGSKAERDGKFIGAMFDEDNQYDESEGRAKAWIDQLKSEGFM-
>Striatella_unipunctata__tax210618_locID_CAMPEP_0118672966_seqID2793496 214 bp
-----------------------------------MRGGPLF-SVGVYYSTSTGNTETVAGYIAAAAGDLEITDIGDATDDEIAGHEALIIGAPTWHTGADEQRSGTSWDDWLYDNLPNIDLDGKKVAIFGVGDQESYTDNFCDAAGELYDLFKEKGCTVFGMTSVDGYNHQDSKAIYDGKFCGLMCDEDNQYDMSEERAGAWVEQLKGEGFM-
>Cyclophora_radiata_13vi08_1A_tax1158023_locID_CAMPEP_0116846204_seqID1592073 214 bp
ITMLRNV--SVLLAIL--VSAEGFSVTP-MKANRVVSSTALN-DAGLYYATSTGNTETIAGYIAAETG-LEAEDIGDADSDDITAKDALIVGAPTWHTGAEEQRSGTPWDEWLYDTLPDLDLDGKKVAIFGVGDQQSYSDNFCDAAGELYDKFTEKGCKVFGFTSQEGYDHVDSKAIRDGKFCGLMCDEDNQYDLSEERVKAWVAQLKSEGFM-
>Thalassionema_nitzschioides_Strain_L26_B_tax33649_locID_CAMPEP_0194202604_seqID6689278 214 bp
----MKFSTIIATVVL--SAASGYAFTP--ANIGRAFSTSLNAGSIVYYSTATGNTETVAGYIKEAVG-CSMEDIGDASADEITGYDSLIVGAPTWHTGADEQRSGTSWDDFLYNDLPNIDLKGKKVAVFGCGDQAGYGDNYCDAAGELYDLFSAKGCKIFGLTSTDGYDHSESKAEVDGKFVGLMFDEDNQYDQSEDRAKAWVSQLKEEGFF-
>Chaetoceros_cf_neogracile_RCC1993_tax240364_locID_CAMPEP_0119449536_seqID1121793 214 bp
----MKFA-AIAIILP--TAISGFAFTP--ANTGHAFSTSLNAGSIVYYSTSTGNTETVATYIKDVVG-CGMEDIGDASEDEVKGYDSLIVGAPTWHTDADEQRSGTAWDDFLYDTLPNIDMKGKKVAVFGVGDQQGYGDNFCDAAGELYDLFSAKGCTMFGRTSTDGYDHTESKAEVDGKFVGLMCDEDNQYDLSEDRAKAWIAQLKEEGFF-
>Chaetoceros_brevis_Strain_CCMP164_tax426625_locID_CAMPEP_0197736564_seqID16158810 214 bp
----XKM--KLLISAL--VISGAAAFAP--SM-GGRSMTSLD-ASVVYYSTSTGNTETVAQYIADAAGNGDIQEIGDASESEVAGFDGLIIGAPTWHTGADEQRSGTSWDDFLYDTLPNIELEGKNVAVFGMGDQEGYGDNYCDAAGELYDLFEAKGCKMFGLTSTDGYNHSDSKAERDGKFCGLMMDEDNQYDLSEDRAKAWVEQLKSEGFAF
>Chaetoceros_curvisetus_tax230516_locID_CAMPEP_0204615376_seqID17522523 214 bp
--------------------SGTAAFAP--SM-GGRSATSLD-GAVVYYSTSTGNTETVAQYIADAAGLGDIIDIGDASEDEIKGFDGLIVGAPTWHTGADEQRSGTSWDDFLYDTLPNIDLEGKTVAVFGMGDQEGYGDNYCDAAGELYDLFEAKGCKMLGLTSTDGYNHSDSKAERDGKFCGLMMDEDNQYDLSEERAKNWVEQLKSEGFAF
>Chaetoceros_debilis_Strain_MM31A_1_tax122233_locID_CAMPEP_0194087978_seqID6606265 214 bp
----MKF---AAIFAL--TISGASAFAP--SM-VSRSATSLD-GAVVYYSTSTGNTETVAQYIADAAGGLDIVDIGDASDDEIKGFDGLIIGAPTWHTGADEQRSGTSWDDFLYDNLPGIDVEGKTVAVFGMGDQEGYGDNYCDAAGELYDLFEAKGCKMLGLTSTDGYNHSDSKAERDGKFVGLMMDEDNQYDLSEDRAKAWVEQLKSEGFAF
>Chaetoceros_brevis_Strain_CCMP164_tax426625_locID_CAMPEP_0197738932_seqID16161170 214 bp
---------------L--TATSVAAFAP--SV-GGRSITSLD-AAVVYFSTSTGNTETIAEYIAAAAS-IEVEEIGDASETEIVAYDGLIIGSPTWNTGADEQRSGTTWDDFLYSTLPNLDLEGKNVAVFGMGDQQSYMDNYCDAAGELYDLFEAKGCKMFGLTSTDGYSHLESKAQRDGKFCGLMCDEDNQYDLSEDRAKAWVEQLKSEGFAF
>Chaetoceros_curvisetus_tax230516_locID_CAMPEP_0204618370_seqID17519701 214 bp
----MKL--AAIVSAL--TVSGTAAFAP--SM-GGRSVTSLD-GAVVYFSTSTGNTETVGQYIADAAG-LDIVEIGDASEDEIKSFDGLIIGAPTWNTGADEQRSGTSWDDFLYETLPNLDISGKTVAVFGMGDQEQYMDNYCDAAGELYDLFEAKGCKMLGMTSAEGYSHLESKAQRGDKFCGLMMDEDNQYDLSEER--------------X
>Chaetoceros__sp_Strain_UNC1202_tax49237_locID_CAMPEP_0197235032_seqID16132531 214 bp
--------ALIALALP--ALTSGFAVLP--GS-AARAVTSLD-GSVVYYSTSTGNTETVAQYIADAAG-CGIEDIGDASEDEVKGYDCLIVGAPTWHTGADEQRSGTSWDDFLYDTLPNIELDGTKVAVFGVGDQQGYGDNYCDAAGELYDLFEAKGCKMFGLTTTDGYEHTESKAERDGKFCGLMCDEDNQYDLSEDRAKTWIDQLKGEGFF-
>Chaetoceros_affinis_Strain_CCMP159_tax426623_locID_CAMPEP_0203652892_seqID16992139 214 bp
--------------------XHGFAFVP--SSNVARSSTSLD-ASVVYYSTSTGNTETVGQYIADAAS-VSLEEIGDASEDEVKSYDSLIVGAPTWHTGADEQRSGTSWDDFLYDTLPNIDLDGKKVAVFGMGDQQGYGDNYCDAAGELYDLFSAKGCQMFGLTPTDGYEHSDSKAERDGKFVGLM----------------------------
>Eucampia_antarctica_Strain_CCMP1452_tax49252_locID_CAMPEP_0197824786_seqID16206746 214 bp
----MNLFAATLLIIP--GITTGFSFVP--TNLPRAFSTALD-GSIVYYSTSTGNTETIAGYLSEAVG-TAMEDIGDATEDEVKSYDSLIVGAPTWHTGADEQRSGTAWDDFLYDTLPNIDMEGKKVAVFGMGDQEGYGDNYCDAAGELYDLFEAKGCKMFGLTSTEGYNHVESKAERDGKFCGLLCDEDNQYDLSEDRSKAWVEQLKTEGFF-
>Eucampia_antarctica_Strain_CCMP1452_tax49252_locID_CAMPEP_0197826204_seqID16209323 214 bp
----MKLSTTTLLVLP--GVVSGFSFVA--PKASRASSTSLD-GSIVYYSTSTGNTETVAGYISEAAG-ASMEDIGDASEDEVKGYDSLIVGAPTWHTGADEQRSGTAWDDFLYDTLPNIDMEGKKVAVFGMGDQEGYGDNYCDAAGELYDLFEAKGCKMFGLTSTEGYNHVESKAERDGKFCGLLCDEDNQYDLSEDRSKAW-----------
>Eucampia_antarctica_Strain_CCMP1452_tax49252_locID_CAMPEP_0197823466_seqID16207102 214 bp
----MNS--------------------------IRGLSTALD-GSIIYYGTATGNTETVAGYIAEAAG-ISVEDIGDATPDEIKGYDSLIVGAPTWNTGADEQRSGTTWDEFLYDVLPGMDLEGKKVAVFGMGDQESYNDNYGDAAGELFDMFEAKGCKMFGLTSTEGYVHSESKAERNDKFVGLMMDEDNQYDLSEDRSKAWVEQLKTEGFF-
>Chaetoceros_neogracile_Strain_CCMP1317_tax240364_locID_CAMPEP_0195459282_seqID9768401 214 bp
----MKFSSLISSLAI----TGTSAFAPINGQAAITSASSLF-GSVVYYSTSTGNTETVAQYIADAVG-VDIVDIGDASEDEIKSFDSLIVGAPTWHTGADEQRSGTSWDDFLYDTLPNLDIGEKKVAVFGMGDQEQYGDNFCDAAGELYDLFEAKGCKMFGMTSTEGYSHSESKALRGDKFCGLLMDEDNQYDLSEGRAKDWVEQLKGEGFF-
>Coscinodiscus_wailesii__tax671091_locID_CAMPEP_0172491064_seqID4488022 214 bp
----MKLS-TVSLVLA--FASEAFSFTQSLRVASSESSTSLGMSAGLYYSTSTGNTETVSGYIAEAAG-LTAEDIGDATDDEIVGHDSLIVGAPTWHTGADEQRSGTPWDDWLYDTLPNIDVSGKKVAVFGVGDQQSYNDNFCDAAGELYDLFTAAGAKVYGMTSTEGYDHSESKAEVDGKFVG------------------------------
>Coscinodiscus_wailesii__tax671091_locID_CAMPEP_0172484934_seqID4484957 214 bp
----MKA--STSVILAIADEAEAFSFTQNLRATSSKSSTSLEMSTGLYYSTSTGNTETVSGYIAEATG-LSAEDIGDATDDEIAGHDSLIVGAPTWHTGADEQRSGTSWDDWLYDTLPGIDVSGKKVAVFGVGDQASYSDNFCDAAGELYDLFTAAGAKVYGMTSIDGYEHEESKAVVDGKFVGLMCDEDNQYELSEGRSKAWVDQLKSEGFF-
>Extubocellulus_spinifer_Strain_CCMP396_tax265572_locID_CAMPEP_0178630964_seqID9211603 214 bp
----MMYS-KITVVAVALNAAGTSAFGP-QRGAFSRPLTHLDAKVGLYYSTSTGNTETVAGYIADASG-LRADDISDASDAEILGCDSIIVGAPTWHTDADTERSGTSWDEWLYNQLPNLDLSGKNIAVFGVGDQESYSDYYCDAAGELYDLFEAKGCKMMGFTSIDGYNHQSSKAERDGKFIGLMCDEDNQYDMSEDRAKAWIEQLKGEGFF-
>Thalassiosira_rotula_Strain_GSO102_tax49265_locID_CAMPEP_0196141320_seqID11045338 214 bp
----MNL--F-TIVAASCLSKTTFAFTS-SVHQNVRSATALNANVGIYYSTQTGNTETVAGYISEAAG-VDIVDIGDAADDEITALDSIIVGAPTWHTDQEEERSGTEWDTWLYSTLPNIDVSGKNVAVFGVGDQASYAEYYCDAAGELYDLFEAAGCKMMGFTSTDGYDHDSSKAERDGKFIGLMCDEDNQDDMSEDRAKAWVEQLKGEGFF-
>Thalassiosira_rotula_Strain_CCMP3096_tax49265_locID_CAMPEP_0184779634_seqID8256703 214 bp
----MKL--FLAIVSASCLSEVA-AFAP-SAQRNVHSATALNAKVGIYYSTQTGNTETVAGYISEAAG-LEIADIGDASDDEVAGLDSIIVGAPTWHTDEESERSGTEWDSWLYSTLPNIDVSGKNVAVFGVGDQASYSEYYCDAAGELYDLFEAAGCKMMGFTSTDGYEHDSSKAERDGKFVGLMCDEDNQYDMSEDRAKAW-----------
>Thalassiosira_rotula_Strain_GSO102_tax49265_locID_CAMPEP_0196194722_seqID11079681 214 bp
-----KL--FLAIVSASCLSEVA-AFAP-SAQRNVHSTTALNAKVGIYYSTQTGNTETVAGYISAAAG-LEIADIGDASDDEVAGLDSIIVGAPTWHTDEESERSGTEWDSWLYSTLPNIDVSGKNVAVFGVGDQASYSEYYCDAAGELYDLFEAAGCX-------------------------------------------------------
>Thalassiosira_gravida_Strain_GMp14c1_tax420259_locID_CAMPEP_0201598352_seqID8594839 214 bp
----MKL--FLAIVSASCLSEVA-AFAP-SAQRNVHSATALNAKVGIYYSTQTGNTETVAGYISEAAG-LEIADIGDASDDEVAGLDSIIVGAPTWHTDEESERSGTEWDSWLYSTLPNIDVSGKNVAVFGVGDQASYSEYYCDAAGELYDLFSAAGCKMMGSTSTDGYEHDSSKAERDGKFVGLMCDEDNQYDMSEDRAKAWVEQLKGEGFF-
>Thalassiosira_gravida_Strain_GMp14c1_tax420259_locID_CAMPEP_0201637060_seqID8611416 214 bp
----MKL--FLAIVSASCLSEVA-AFAP-SAQRNIHTTTALNAKVGIYYSTQTGNCETVAGYISEAAG-LEIADIGDASDDEIAGLDSIIVGAPTWHTDEESERSGTEWDSWLYSTLPNIDVSGKNVAVFGVGDQASYSEYYCDAAGELYDLFEAAGCKMMGFTSTDGYEHDSSKAERDGKFVGLMCDEDNQDDMSDDRAKAWVEQLKGEGFF-
>Thalassiosira_gravida_Strain_GMp14c1_tax420259_locID_CAMPEP_0201652096_seqID8606002 214 bp
-----------------------------------------------XYSTQTGNTETVAGYISEAAG-LEIADIGDASDDEVAGLDSIIVGAPTWHTDEESERSGTEWDSWLYSTLPNIDVSGKNVAVFGVGDQASYSEYYCDAAGELYDLFEAAGCKMMGFTSTDGYDHESSKAERDGKFIGLMCDEDNQDDMSEDRAKAWVEQLKGEG---
>Thalassiosira_rotula_Strain_GSO102_tax49265_locID_CAMPEP_0196191934_seqID11067565 214 bp
NNXIMKL--FLAIVSASCLSEVA-AFAP-SAQRNVHSATALNAKVGIYYSTQTGNTETVAGYISEAAG-LEIADIGDASDDEVAGLDSIIVGAPTWHTDEESERSGTEWDSWLYSTLPNIDVSGKNVAVFGVGDQASYSEYYCDAAGELYDLFEAAGCKMMGFTSTDGYDHESSKAERDGKFIGLMCDEDNQDDMSEDRAKAWVEQLKGEGFF-
>Thalassiosira_rotula_Strain_GSO102_tax49265_locID_CAMPEP_0196144320_seqID11048996 214 bp
---XMKL--ILAIIATSYLSKTALAFTP-SGFNNVRSTTALNAKVGIYYSTQTGNTETVAGYISAAAG-LEIADIGDASDDEVAGLDSIIVGAPTWHTDEESERSGTEWDSWLYSTLPNIDVSGKNVAVFGVGDQASYSEYYCDAAGELYDLFEAAGCKMMGFTSTDGYEHDSSKAERDGKFVGLMCDEDNQYDMSEDRAKAWVEQLKGEGFF-
>Thalassiosira_gravida_Strain_GMp14c1_tax420259_locID_CAMPEP_0201603522_seqID8593441 214 bp
---XMKL--F-AIVAASYLSKTTVAFTS-SVHQNVRSTTALNANVGIYYSTQTGNCETVAGYISEAAG-LEIVDIGDAADDDIAALDSIIVGAPTWHTDEESERSGTEWDTWLYSTLPNIDVSGKNVAVFGVGDQGSYAEYYCDAAGELYDLFEAAGCKMMGFTSTDGYDHDSSKAERDGKFIGLMCDEDNQDDMSDDRAKAWVEQLKGEGFF-
>Thalassiosira_punctigera_C2_tax265564_locID_CAMPEP_0172541102_seqID4513041 214 bp
----MKL--FLVTVASSCLSKTTLAFAP-AAHHNGRSATALNAKAGIYYSTQTGNTETVAGYIAEAAG-LEISDIGDASDDEVAGLDSIIVGAPTWHTDEESERSGTEWDSWLYNTLPNLDLSGKNVAVFGVGDSASYSEYYCDAAGELYDLFEGAGCKMMGFTSTDGYEHDSSKAERDGKFVGLMCDEDNQYDMSEDRAKAWVAQLKDEGFF-
>Thalassiosira_antarctica_Strain_CCMP982_tax420261_locID_CAMPEP_0201992850_seqID10948598 214 bp
----MKL--FLAIAAVSCLSSTTLAFAP-SAHHNVRSATALNAKVGIYYSTQTGNCETVAGYISEAAG-LEIADIGDATDEEVAGLDSIIVGAPTWHTDEESERSGTSWDSWLYDNLPNIDVSGKNVAVFGVGDQASYDEYYCDAAGELYDLFEGAGCKMMGFTSTDGYDHSSSKAERDGKFIGLMCDEDNQYDLSEDRAKTWVAQLKGEGFF-
>Thalassiosira_antarctica_Strain_CCMP982_tax420261_locID_CAMPEP_0201961062_seqID10920769 214 bp
----MKL--FLAIAAVSCLSSTTLAFAP-SAQNNVRSATALNAKVGIYYSTQTGNCETVAGYISEAAG-LEIADIGDATDEEVAGLDSIIVGAPTWHTDEESERSGTSWDSWLYDNLPNIDVSGKNVAVFGVGDQESYNDYYCDAAGELYDLFEGAGCKMMGFTSTDGYDHSSSKAERDGKFIGLMCDEDNQYDLSEDRAKTWVAQLKGEGFF-
>Thalassiosira_antarctica_Strain_CCMP982_tax420261_locID_CAMPEP_0201902138_seqID10884632 214 bp
----MKL--FLAIAAVSCLSSTTLAFAP-SAHHNVRSATALNAKVGIYYSTQTGNCETVAGYISEAAG-LEIADIGDATDEEVAGLDSIIVGAPTWHTDEESERSGTSWDSWLYDNLPNIDVSGKNVAVFGVGDQASYDEYYCDAAGELYDLFEGAGCKMMGFTSTDGYDHSSSKAERDGKFIGLMCDEDNQYDMSEDRAKAWVAQLKGEGFF-
>Thalassiosira_sp_RCC4219_tax35127_DN10939_c0_g1_i1_4/79-234 214 bp
----------------------------------------------IYYSTQTGNTETVAGYISDAAG-LEIKDIGDATDKDVLGLDSIIVGAPTWHTDEEMERSGTEWDSWLYNTLPNLDISGKNVAVFGVGDQQSYNDYYCDAAGELYDLFEKAGCKMMGFTSTDGYDHTSSKAERDGKFIGLMCDEDNQYDLSEDRAKEW-----------
>Thalassiosira_minima_RCC4583_tax340022_DN4114_c0_g1_i1_6/357-423 214 bp
-------------------------------------------------------------------------------------------------------------------------------------DQC---QYYCDAAGELYDLFEKAGCKMMGFTSTDGYDHTSSKAERDGKFIGLMCDEDNQYDLSEDRAKEW-----------
>Thalassiosira_miniscula_Strain_CCMP1093_tax385413_locID_CAMPEP_0183702364_seqID9556091 214 bp
----MKL--FVAIVAVSSLSGTTLAFAP-SATQNARSQTALNAKVGIYYSTQTGNTETVAGYISEAAG-LEIADIGDATDADITGLDSIIVGAPTWHTDEEEQRSGTVWDSWLYDTLPNLEVSGKNVAVFGVGDQASYSEYYCDAAGELYDLFEKAGCKMMGLTSVDGYEHESSKAERDGKFVGLMCDEDNQYDLSEDRAKAWVAQLKDEGFF-
>Thalassiosira_rotula_Strain_GSO102_tax49265_locID_CAMPEP_0196195314_seqID11079732 214 bp
----MKL--LLTIATACLTKPTTLAFAP-SASKNDRSTTSLYAKVGVYFSTTTGNCETIAGYISQAGG-VEMNDIGDASDSDLLGLDSIIVGAPTWHTDADMERSGTEWDSWLYNTLPNIDLSGKNVAVFGVGDQQSYNDYYCDAAGELYDVFEKAGCKMMGFTSTDGYDHSSSKAERDGKFVGLLCDEDNQSELSEGRANDWVAQLKEEGFF-
>Skeletonema_dohrnii_Strain_SkelB_tax267566_locID_CAMPEP_0195180118_seqID8831825 214 bp
----MKF--ILAIVAVSSFSGTTLAFAP-SA--SSRIATALNAKVGIYYSTQTGNCEIVAEYIAQAAG-LEIADIGDVSDDMILGLDSIIVGAPTWNTDEEEERSGTEWDTWLYSSLPKLDLSGKKVAVFGVGDQQSYNDYYCDAAGELYDQFKKCGCTMCGFTSIEGYEHSASKAERDGKFVGLMCDEDNQYDLSEGRAKDWVDQLKGEGFF-
>Skeletonema_japonicum_Strain_CCMP2506_tax267983_locID_CAMPEP_0201723242_seqID8884646 214 bp
----MKF--IIAIVAASSISGTAFAFAP-SA--SSRISTALNAKVGIYYSTQTGNTEVVADYIAQAAG-LEIADIGDVSDDTVLGLDSIIVGAPTWHTDEEVERSGTEWDSWLYSNLPNLDLSGKKVAVFGVGDQQSYTDYYCDAAGELYDEFKKVGCTMCGYTSTDGYDHQASKAERDGKFIGLMCDEDNQYDMSEDRAKAWVEQLKGEGFF-
>Odontella_aurita_isolate_1302_5_tax2838_locID_CAMPEP_0113559728_seqID1090515 214 bp
----MKFTALTTTLVLASLAPSTLAFGP-QRAAFTRCSTALNANAGLYYSSTTGNTEVVAGYIAEAAG-LEAEEIGDATNSDVEGQGALIVGAPTWHTDADSERSGTTWDSWLYDTLPNLKVEGKKVAVFGVGDQQSYGDYYCDAAGELYDLFEAKGCKMFGFTSTDGX---------------------------------------------
>Odontella_aurita_isolate_1302_5_tax2838_locID_CAMPEP_0113538034_seqID1078267 214 bp
----MKFTALTTTLVLASLAPITLAFGP-QRAAFTRCSTALNADAGLYYSSTTGNTEVVAGYIAEAAG-LEAEEIGDATNSDVEGQGALIVGAPTWHTDADSERSGTTWDSWLYDTLPNLKVEGKKVAVFGVGDQQSYGDYYCDAAGELYDLFEAKGCKMFGFTSTDGYEHQSSKAERDGKFIGLMCDEDNQYDLSEDRAKAWIAQLKDEGFF-
>Odontella_aurita_isolate_1302_5_tax2838_locID_CAMPEP_0113549782_seqID1077622 214 bp
----MKFTALTTTLVLSSLAPITLAFGP-QRAAFTRCSTALNADAGLYYSSTTGNTEVVAGYIAEAAG-LEAEEIGDATNSDVEGQGALIVGAPTWHTDADSERSGTTWDSWLYDTLPNLKVEGKKVAVFGVGDQQSYSDYYCDAAGELYDLFEAKGCKMFGFTSTDGYEHESSKAERDGKFXGLLCDEDNQYDLSEDRAKAWIAQLKDEGFF-
>Odontella_aurita_isolate_1302_5_tax2838_locID_CAMPEP_0113591958_seqID1077497 214 bp
----MKFTALTTTLVLASLAPSTLAFGP-XRAAFTRCSTALNANAGLYYSSTTGNTEVVAGYIAEAAG-LEAEEIGDATNSDVEGHDALIVGAPTWHTGEDSERSGTTWDSWLYDTLPNLKVEGKKVAVFGVGDQQSYSDYYCDAAGELYDLFEAKGCKMFGFTSTDGYEHQSSKAERDGKFIGLMCDEDNQYDLSEDRAKAWIAQLKEKASSK
>Thalassiosira_sp_tax35127_locID_CAMPEP_0181079524_seqID4599750 214 bp
-------------------------------------ATSLDAKVGIYYGTQTGNTETVGGYIAAAAG-LELKDIGDASDDEIGGLDSIIVGAPTWHTDEESERSGTSWDQWLYDNLPNIDVSGKNVAVFGVGDQASYSEYYC---------------------XXDGYDHESSKAMRDGKFIGLMCDEDNQYDMSEDRAKAWIGQLKDEGFF-
>Minidiscus_variabilis_RCC4665_tax659878_DN5672_c0_g1_i1_5/652-807 214 bp
----------------------------------------------VYYSTQTGNTQQCAEYIAGAAG-LDLEDVGDVADSDVLKQDSIIVGAPTWHTDSESERSGTSWDDWLYNNLPNIDMSGKKVAVFGCGDQQSYNEYYCDAAGELYDLFSKAGATMCGFTSTEGYDHSASKAERDGQFIGCMFDEDNQYDMSEDRAKAW-----------
>Minidiscus_variabilis_CCMP495_tax659878_jgi|Mintr2|790515|gm1.21077_g/38-191 214 bp
----------------------------------------------VYYSTQTGNTQTCAEYIAGAAG-LDLEDVGDVADADVLKQDSIIVGAPTWHTDSESERSGTSWDDWLYNNLPNIDMSGKKVAVFGCGDQQS--EYYCDAAGELYDLFSKAGATMCGFTSTEGYDHSASKAERDGQFIGCMFDEDNQYDMSEDRAKAW-----------
>Minidiscus_variabilis_RCC4665_tax659878_DN5672_c0_g1_i7_6/652-745 214 bp
----------------------------------------------VYYSTQTGNTQQCAEYIAGAAG-LDLEDVGDVADSDVLKQDSIIVGAPTWHTDSESERSGTSWDDWLYNNLPNIDMSGKKVAVFGCGDQQSY------------------------------------------KYV-------------------------------
>Amphiprora_sp_tax265536_locID_CAMPEP_0172470380_seqID4477680 214 bp
--------------------TSVKAFTLSVHPSPRSALSSLQAGVSVWYSSSTGNTEAVAGYISKAAGDLDFNDIGDATKKEIEGSDALIVGAPTWHTGADEQRSGTSWDEWLYETLPNLNMKGKKVAVFGVGDQQSYGDNFCDAAGELFDLFKAQGCIMYGMTSTEGYEHTASKALNDEKFCGLMCDEDNQYDLSEDRAKAW-----------
>Seminavis_robusta_D6_tax568900_jgi|Semro1|8106|Sro156_g070910.1/40-197 214 bp
----------------------------------------------IWYSSSTGNTETVADYIASAAGGLDYNDIGDATTEEIEGADALIVGAPTWHTGADEQRSGTSWDEWLYDTLPSLNMDGKKVAVFGVGDQQSYTDNFCDAAGELYDLLSAKGCKIYGLTSTEGYDHQASKAIVEGKFCGLMCDEDNQYDLSEGRAQSW-----------
>Seminavis_robusta_D6_tax568900_jgi|Semro1|21422|Sro3311_g346580.1/40-191 214 bp
----------------------------------------------IWYSSSTGNTETVADYIASAAGGLDYNDIGDATTEEIEGADALIVGAPTWHTGADEQH------DWLYDTLPSLNMEGKKVAVFGVGDQQSYTDNFCDAAGELYDLLSAKGCKIYGLTSTEGYDHQASKAIVEGKFCGLMCDEDNQYDLSEGRAQSW-----------
>Phaeodactylum_tricornutum_tax2850_locID_jgi|Phatr2|23658|estExt_gwp_gw1C_chr_260015_seqID3986571 214 bp
----MNTQFVSALLLASAAITNGFAFVN--THRYTASTTALEAGVKIYYSSSTGNTEQVAEYISKAGGDLPMDDIGDATNEEVEGLDCLIVGAPTWHTGADEQRSGTSWDDWLYTTLPNLKVEGKKVAVFGVGDQQSYGDNFCDAAGELYDLFSAKGCKVFGMTSTEGYDHTESKAEVDGKFVGLMFDEDNQYELSEERAKAWIGQLKSEGFF-
>Chaetoceros_dichaeta_Strain_CCMP1751_tax420782_locID_CAMPEP_0198248408_seqID16416501 214 bp
----MKL--SIAIILS--AAGITEAWVT---PGAARSSTALN---GVYYSTSTGNTETIAGYIAEAAGSGDAEEIGDASDDAITGADYLIVGAPTWHTDAEDQRSGTTWDEWLYETLPNLDLDGKKVAIFGCGDQESYADYYCDAAGELYDQFTAKGAKIYGMTSTDGYNHAGSKAEVDGKFVGLMCDEDNQYDESEPRAKAW-----------
>Thalassiosira_oceanica_CCMP1005_tax637379_locID_gi|397609992|gb|EJK606051|_seqID4144753 214 bp
----MALMTILSTLVVTASAAHAFAFAP-SPPGVVRSSTALGVSAGVFYTTQTGNTETVAGYIAEAAD-LEMEDIADVEDDEIEELDTLIVGAPTWHTGAETERSGTEWDTWLYETLPDIDVKGKNVAVFGCGDQMSYSDNFADAVGELYDLFEAAGANMVGATSTDGYEHSDSKAMRDGKFVGLLCDEDNQYDLSEERAKSWVEQLKSEGAL-
>Thalassiosira_oceanica_Strain_CCMP1005_tax159749_locID_CAMPEP_0202268028_seqID11585400 214 bp
----MKLS-TKMVAAA--SAARALAFAP-TSY-QARSSTALDASAGLFYSTQTGNTETVAGYLADATG-LEMKDIGDVKDSEIAELDTLIVGAPTWHTDSETERSGTEWDSWLYDTLPNIDVKGKNVAVFGCGDQQSYSDYFCDAVGELYDLFEAAGANMVGLTSTDDYDHQGSKAERDGKFAGLLCDEDNQYDLSEDRAKAWVEQLKX-----
>Thalassiothrix_antarctica_Strain_L6_D1_tax1049557_locID_CAMPEP_0194136092_seqID6650593 214 bp
----MKF--SAVILFA----ASANAFAP-ISQ-SPALSTELN-SVGVYYSTSTGNTETVCGYICEEIG-AEMVDIGDAEDSEIASHDPLIVGAPTWHTGADEQRSGTSWDDWLYDTLPNVELEGKKVAIFGVGDQASYADNFCDAAGELYDLFSAKGCTIIGKTSTDGYDHEESKAVVDDQFVGLMCDEDNQDDLSEDRAKAWVEQLKGEGMEV
>Thalassiothrix_antarctica_Strain_L6_D1_tax1049557_locID_CAMPEP_0194146096_seqID6650089 214 bp
----MKF--CAVIALA----AHTHAFAP-LSQ-KPAFNSELN-SVGVYYSTSTGNTETVCGYICEAIG-AEMIDIGDAEDDEIASHDTLIVGAPTWHTGADEQRSGTSWDDWLYDTLPNVDLDGKKVAVFGVGDQASYADNFCDAAGELYDLFSAKGCTMIGKTSTDGYDHEESKAVVDDQFVGLMCDEDNQDDLSEERANAWIEQLKGEGMEV
>Thalassiothrix_antarctica_Strain_L6_D1_tax1049557_locID_CAMPEP_0194139162_seqID6648255 214 bp
----MKF--CAAIVFA----ASVNGFAP-LTQ-KPAFNSELN-SVGVYYSTSTGNTETVCGYICEELG-ADMIDIADAEDEEIAAHDTIIVGAPTWNTGADEQRSGTGWDDWLYDTLPNLDFSGKKVAVFGVGDQASYADNYCDAAGELYDLFKANGATMIGATSTDGYDHEESKAIVDDKFVGLMCDEDNQDDLSEDRAKAWIEQLKGEGMTV
>Thalassiothrix_antarctica_Strain_L6_D1_tax1049557_locID_CAMPEP_0194133880_seqID6654583 214 bp
----XKF--SAVIVLA----AYANAFAP-LSQ-KLAFNTELN-SVGVYYSTSTGNTETVCGYICEELG-ADMIDIADAEDGEITSHDTIIVGAPTWNTGADEQRSGTGWDDWLYDTLPNLELDGKKVAVFGVGDQASYADNYCDAAGELYDLFKDKGCTMIGMTSTDGYDHEESKAIVDDKFVGLMCDEDNQDDLSEDRAKAWIEQLKGEGM--
>Nitzschia_hildebrandi_GAI-293_tax303405_jgi|Nithil2|25320|g33292.t1/48-203 214 bp
-----------------------------------------------YYSTSTGNTETVAGYISTAVG-VEAEEIGNVSGDEIMQHEAIIVGAPTWHTGADEQRSGTEWDQWLYSTLPKLDMTGKKVAIFGVGDQESYGDNFCDAAGELFDLFQARGAEMYGHTSQEGYNHNESKAVRGDKFCGLMCDEDNQYDLSEDRVKNW-----------
>Corethron_pennatum_Strain_L29A3_tax218684_locID_CAMPEP_0194266102_seqID6802610 214 bp
FSNAVKT--LLAIALV--EGTNGFAFVPSVGHAAPKTKSSLQMGIGLYYSTSTGNTETCAGYIAAATG-LEAEDIGDAENDAVTGADALIVGAPTWHTDAETERSGTTWDDWLYNTLPDLDLTGKKVAVFGCGDQESYSDYYCDAAGELYDLFEAKGCKMYGMTSPEGYNHQSSKAERDGKFVGAMFDEDNQYDESEGRATAWIAQLKEEGFM-
>Thalassionema_nitzschioides_Strain_L26_B_tax33649_locID_CAMPEP_0194201940_seqID6690020 214 bp
KFN-MMIA-TAVLALA----GSAHGFAG-VAQ-PRSFATSLN-SVGIYYSSSTGNTETVAGYISEEIG-VDIVDISDASDEEILAHDGLIVGAPTWNTGEDEQRSGTSWDDWLYDTLPDLDIGDKKVAVFGCGDQASYSDNFADAAGELHDLFSAKGCTMLGMTSTDGYEHDDSKAMKDGKFVGAIFDEDNQYELSEDRAKAWVAQLKKEGMPL
>Thalassionema_frauenfeldii_tax186022_locID_CAMPEP_0178907704_seqID4264315 214 bp
----MKI---ALLALV----GSAHGFAG-IAQ-RRTFATSLN-AVGIYYSSSTGNTETVAGYINDAIGDVVCADISDATDDEIQELDGLIVGAPTWNTGADEQRTGTFWDDWLYDTLPNLDLTDKKVAVFGCGDQESYSDNFCDAVGELYDLFSAKGCKMIGMTSTDGYEHEDSKAQKDGKFVGAIFDEDNQYELSEDRAKAWVAQLKEEGMPL
>Synedropsis_recta_cf_CCMP1620_tax265551_locID_CAMPEP_0119013084_seqID1155246 214 bp
----MKVSAVACFSVL----ASANGFAVSRSPSFVSTSSALN-AAGIYYSSATGNTETIAGYISKAAGDLSMDDIGDATEDEIKALDAIIVGAPTWHTGADDQRSGTSWDDWLYDTLPGLDLKDKKVAVFGCGDQSSYGDYFCDAAGELHELFAKAGCKMYGLTSTDGYDYTDSKSLGTDKFCGLLCDEDNQYDLSEGRVTDWVAQLKTEGFF-
>Entomoneis_sp_Strain_CCMP2396_tax186043_locID_CAMPEP_0198136858_seqID16363904 214 bp
----MKIS-MICMSML----ATANGFTLGRSFGAARAATSLN-DVKIYYSSSTGNTETVAGYISEAAGGLAMDDISDAKETELIENDAMIVGAPTWHTGEDEQRSGTSWDEWLYDILPNIDLKDKKVAVFGVGDQESYGDYFCDAAGELYDCFTAAGCKMYGMTSTEGYDHSDSKAQRGDKFCGLLCDEDNQYDLSQQRAGAWIEQLKAEGFF-
>Fragilariopsis_kerguelensis_Strain_L26_C5_tax186038_locID_CAMPEP_0170997016_seqID9529402 214 bp
FGNKMFSRTILAAAFL----ASTNAFAP-VVN-QAPTSTALN-AVSIFFSTSTGNTETDAGYLAEASG-VEAVNIADAESDAVTGADGLIIGAPTWNTGADDCRSGTDWDDWLYDTLPDLELEGKPVAIFGCGDQSGYADNYCDAAGELYDLFSAKGCKMMGMTSPDGYEHTESKAIRDDKFVGLMFDEDNQYDMSEDRAKAWVAQLKEEGFPL
>Fragilariopsis_kerguelensis_Strain_L26_C5_tax186038_locID_CAMPEP_0170914250_seqID9484263 214 bp
FGNKMFSRTILTAAFL----ASTNAFAP-VVN-QAPTSTALN-AVSIFFSTSTGNTETDAGYLAEASG-VEAVNIADAESDAVTGADGLIIGAPTWNTGADDCRSGTDWDDWLYDTLPDLELEGKPVAIFGCGDQSGYADNYXDAAGELYDLFSAKGCKMMGMTSPDGYEHTESKAIRDDKFVGLMFDEDNQYDMSEDRAKAWVAQLKEEGFPL
>Fragilariopsis_kerguelensis_Strain_L2_C3_tax186038_locID_CAMPEP_0196051780_seqID11002946 214 bp
FGNKMFSRTILAAAFL----ASTNAFAP-VVN-QASTSTALN-AVSIFFSTSTGNTETDAGYLAEASG-VEAVNIADAESDAVTGADGLIIGAPTWNTGADDCRSGTDWDDWLYDTLPDLELEGKPVAIFGCGDQSGYADNYCDAAGELYDLFSAKGCKMMGMTSPDGYEHTESKAIRDDKFVGLMFDEDNQYDMSEDRAKAWVAQLKEEGFPL
>Proboscia_alata_Strain_PI_D3_tax216777_locID_CAMPEP_0194397758_seqID6867689 214 bp
LKNIMKFSCVAALPLL--SMVDGFAFVP---QKATTSSTALD-ATPVYYSTSTGNTETVAGYIVEASGGDEAEDIGDVDDDTIAGLDSMIIGAPTWHTGAEEERSGTSWDEWLYSNLENMDLSGKKVAIFGVGDQASYADNFCDAAGELYDCFTAKGAKVYGMTSTDGYDHSESKAIVDGKFVGLMCDEDNQ----------------------
>Proboscia_inermis_Strain_CCAP10641_tax420281_locID_CAMPEP_0171292998_seqID10313629 214 bp
----MKFSCVAALPLL--SMVDGFAFVP---QKAATSSTALD-ATPVYYSTSTGNTETVAGYIVEASGGDEAEDIGDVDDDTIAGLDSMIIGAPTWHTGAEEERSGTSWDEWLYSNLENMDVSGKKVAIFGVGDQASYADNFCDAAGELYDCFTAKGAKVYGMTSTDGYDHEESKAIVDGKFVGLMCDEDNQ----------------------
>Proboscia_alata_Strain_PI_D3_tax216777_locID_CAMPEP_0194403334_seqID6871680 214 bp
VSIKMKFT-VAALPILA-SVVDGFAFVP---QKAVTSSTALE-SSACYFATSTGNTETVAGYIAAAAG-LDAEDIGDVEDATLLGHDSIIVGAPTWNTGADDERSGTGWDEWLYSNLSELDMTGKKVAIFGVGDQASYSENFCDAAGELYDCFTAKGATVFGRTSTDGYDHSESKAVVDDKFVGLMCDEDNQYDASEKRAADWIAQLKEEGFF-
>Proboscia_inermis_Strain_CCAP10641_tax420281_locID_CAMPEP_0171319130_seqID10325541 214 bp
------------------XVVDGFAFVP---QKVVTSSTALE-SSACYFATSTGNTETVAGYIAAAAG-LDAEDIGDVEDATLLGHDSIIVGAPTWNTGADDERSGTGWDEWLYSNLSELDMTGKKVAIFGVGDQASYSENFCDAAGELYDCFTAKGATVFGRTSTDGYDHSESKAVVDDKFVGLMCDEDNQYDASEKRAADWIAQLKEEGFF-
>Thalassiosira_weissflogii_Strain_CCMP1010_tax67004_locID_CAMPEP_0203116110_seqID15851783 214 bp
----MML---IAALLIS-AVSNANAFVP-CAS-DSAFRTQLD-AVKIYYDTQTGNTETCAGYIAAAAG-LEAESIADATANDIDSADALIVGAPTWHTDSEDQRSGTAWDDWLYSSLPNRNVQGKKKSPSSSGTLPPIRSIIXDAAGELYDQFVKAGAKVYGFVSTEGYEHSASKAEKDGKFVGCMFDEDNQYDLSEERANKWVQQLKDEGFF-
>Thalassiosira_weissflogii_Strain_CCMP1336_tax67004_locID_CAMPEP_0171354524_seqID10498579 214 bp
----MML---IAALLVS-AVSNASAFVP-CTN-DSAFRTQLD-AVKIYYDTQTGNTETCAGYIAAAAG-LEAESIADATANDIDSADALIVGAPTWHTDSEDQRSGTAWDDWLYSSLPNRNVQGKKVAIFGVGDSASYSEYYCDAAGELYDQFVKAGAKVYGFVSTEGYEHSASKAEKDGKFVGCMFDEDNQYDLSEERANKW-----------
>Nitzschia_punctata_Strain_CCMP561_tax913974_locID_CAMPEP_0178825182_seqID9668968 214 bp
----------LAVFCLP---AVAFGFTIGNSMAARRTSSALR-AVGIYYDSSTGNTETCAGYIATAAG-ASAEYIGDTTEDEMMSKDALIVGAPTWHTGADTERSGTQWDQWLYNTLPNMNLKDKKVAIFGCGDQESYSDYYCDAAGELYDCFIKAGCKVYGMTSTDGYNHQASKAEESGSFCGLMFDEDNQYDLSEERAKKWVEQLKQEGFFA
>Leptocylindrus_danicus_var_apora_B651_tax163516_locID_CAMPEP_0116050710_seqID2280270 214 bp
----MKL--FVAXISI--TAVHSFAFVP-----PSAALTQLD-AIKIFYGTSTGNTETCAGYIAENIG-AEAEYIDDAKDEDFTGADALIVGAPTWHTGSDEQRSGTPWDDWLYDTLPSLDLKGKKVAIFGXGDQESYNDYYCDAAGELYDKFVEAGCEVYGFTSTDDYNHSESKAERDGKFIGLMFDEDNQDXMSEDRAKNWVSQLKE----X
>Cylindrotheca_closterium_Strain_CCMP340_tax2856_locID__DN2324_c0_g1_i1_frame+2 214 bp
----MKL--SIALVIL----PAVAAFAP-KSIPPMRNQVVLE-AALIMYDSQTGNTETCATYISNAASDAKSGYLGDFTDDDIKSADCLIVGAPTWHTDSEVERSGTSWDEWLYQTLPGLGLEGKKVAIFGCGDSQSYSDYYCDAAGELYDCFTKAGCKIFGKTSTDGYDHQASKAEIDGQFIGAMFDEDNQYDLSEGRATAWVTQLKGEGFF-
>Proboscia_alata_Strain_PI_D3_tax216777_locID_CAMPEP_0194371862_seqID6852163 214 bp
----MKSVIFTSALVSSSLSSDGFSFVA-RKSASLRSASQLD-ATSIIFGTIGGNTELIAGYISEATG-ISPILIDDASDSDFTGSDSLIVGCPTWNTGADEQRSMTGWDEWLYDNMNSIDLKGKKVAFFGVGDQMSYMDNYCDAVGELYDRFTEKGCTAFGMTSTDGYSHSESKSEIDGKFVGLVCDQDNQDDMSEDRAKAWVEQLKAEGFF-
>Extubocellulus_spinifer_Strain_CCMP396_tax265572_locID_CAMPEP_0178702966_seqID9256490 214 bp
----ME---------------EGASVVG-----SESSATTVG-------TSRTSGHESIRAFNSKVIG-WEATRVAAATKRAAATISKKKNSSPTWHTDADTERSGTSWDEWLYNQLPNLDLSGKNIAVFGVGDQESYSDYYCXAAGELYDLFEAKGCKMMGFTSIDGYNHQSSKAERDGKFIGLMCDEDNQYDMSEDRAKAWIEQLKGEGFF-
>Synedropsis_recta_cf_CCMP1620_tax265551_locID_CAMPEP_0119018232_seqID1162958 214 bp
----MKVA-SLTLLVVTVVVHNTAAFAVKSSNQAKSTSSSLHMSVGLYFSTIGGATQTCANHIGKAAGGLNAVEIDEAKLDDLLEHDCLIVGAPTWNTGADKERSMTSWDEWLYKTLPSLDLKGKKVAVFGVGDQVGYSNNYGDAVGELYDCFTAQGCQPFGKTSTEGYRHVESKAEVDGKFVGCMFDEDNQYDLSESRATTWVAQLKEEGFMS
>Thalassiothrix_antarctica_Strain_L6_D1_tax1049557_locID_CAMPEP_0194146964_seqID6643786 214 bp
----MQFLLVASVALF--CAINASAFTQ-----RTSSVTQLHAKVGVYYSTIGGNTADCAGLIAEELG-VQPMEIDDADINDLKSMDCLIVGAPTWNTGADTERSMTTWDQWLYSELPNIDLTGKKVAVFGCGDQISYSFNYADSVGELYDCFTGQGADGFGKTSTDGYRHVESKAVEDGQFLGALFDQDNQSDLSADRAKAWVAQLKEEGFT-
>Thalassiothrix_antarctica_Strain_L6_D1_tax1049557_locID_CAMPEP_0194142400_seqID6645928 214 bp
----MNVV-TALLLLLSSIIRNTSAFTISSINGGILLSTQLFANIGLYYSTIGGDTQDCACFIADEIGDVEAIDIGDADIDDLKSKDCLIVGAPTWNTGAERERSMTIWDQWLYTELPKLDLTGKKLAVFGAGDQVGYKYNYCDAVGEIYECFMERGAEGYGKTSTDGYNYVESKAVEDGKFLGVVFDQDNQSELSRDRAKAWVRQLKKX----
>Thalassiothrix_antarctica_Strain_L6_D1_tax1049557_locID_CAMPEP_0194175214_seqID6664387 214 bp
----MNVV-TALLLLLSSIIRNTSAFTISSINGGILLSTQLFANIGLYYSTIGGDTQDCACFIADEIGDVEAIDIGDADIDDLKSKDCLIVGAPTWNTGAERERSMTIWDQWLYTELPKLDLTGKRLAVFGAGDQVGYKYNYCDAVGEIYECFMERGAEGYGKTSTDGYNYVESKAVEDGKFLGVVFDQDNQSELSRDRAKAWVRQLKKEGFM-
>Thalassiosira_antarctica_Strain_CCMP982_tax420261_locID_CAMPEP_0201918774_seqID10894769 214 bp
----MKIS-FMCLTLF----ATVDAFVPSPSPTSVISSSCLF-STGIFYSTVGGDTGRCANLIGNAAG-LTPMEVENVSVADVMKHDSLIVGSPTWNTGADTERSMTAWDQWLYEELPKLDLKGKKLAIFGVGDQMGYSFNYCDAVGELYDTFSARGITAYGRTPTEGYAAVESKAKDEDKWYGCLFDEVSQDDMSEDRANNWVAQLKDEGFFE
>Thalassiosira_rotula_Strain_GSO102_tax49265_locID_CAMPEP_0196134136_seqID11037204 214 bp
----MNT-LTSSILLL--SATCIQSFSPPR-----TKSTALDATVGLYFGTVGGNTKTVANHIKAAAD-ADHDEIEDSSTDAFTKHDALIIGAPTWNTGAEKQRTLTGWDQWLYDVLPSLKMNGKKVAFFGVGDQGDYPFNYCDSVGELYSEFERVGCDVYGRTSTEGYYHVGSKAQVDEIFYGLCCDENQQPDQSEDRCKKWIAQLKSEEFF-
>Thalassiosira_rotula_Strain_CCMP3096_tax49265_locID_CAMPEP_0184803150_seqID8240342 214 bp
-----------------------------------------------YFGTVGGNTKTVANHIKAAAD-ADHDEIEDSSTDALG------------XTGAEKQRTLTGWDQWLYDVLPTLKMNGKKVAFFGVGDQGDYPFNYCDSVGELYSEFERVGCDVYGRTSTEGYYHVGSKAQVDEIFYGLCCDENQQPDQSEDRCKKWIAQLKSEEFF-
>Thalassiosira_gravida_Strain_GMp14c1_tax420259_locID_CAMPEP_0201663742_seqID8625657 214 bp
----MNA-LTSSILLL--SATCIQSFTPP--RTSSAATTALDATVGLYFGTVGGNTKTVANHIKAAAD-ADADEIEDSSPDAFTQHDALIIGAPTWNTGAEKQRTLTGWDQWLYDVLPGLKMSGKKVAFFGVGDQGDYPFNYCDSVGELHSEFERVGCDVYGRTSTEGYYHVGSKAQVDEIFYGLCCDENQQPDQSEDRCIKWIAQLKSEEFF-
>Thalassionema_nitzschioides_Strain_L26_B_tax33649_locID_CAMPEP_0194205034_seqID6686935 214 bp
----MNA-LTSSILLL--SATYIQSFTPPQQRTSTTSTTALDATVGLYFGTVGGNTKTVANHIKAAAD-ADATEIEDSSVDAFTQHDALIIGAPTWNTGAEKQRTLTGWDQWLYDVLPGLEMKGKKVAFFGVGDQGDYPFNYCDSVGELHSEFERVGCDVYGRTSTEGYYHVSSKAQVDEVFYGLCCDENQQPDQSEDRCIKWIAQLKSEEFF-
>Navicula_sp_RCC3092_tax1764896_METDB-00269-1-DN16200-c0-g1-i1_5/101-264 214 bp
-----------------------------------------------YFGTVGGNTKICANHIKDAAA-SESDEIEEKTPEELCKSDALIVGAPTWNTGAEKQRTLTGWDEWLYNVLPKLDLKGKKVAFFGVGDQGDYPFNFCDAVGELYSEFEKRGCDVYGRTSTDGYMHVGSKAQVNEIFYGLIMDENTQPDQSQPRAAAW-----------
>Grammatophora_oceanica_tax210454_locID_CAMPEP_0194065604_seqID4233919 214 bp
LDATMNAALLLLLLLL--SSRSVHSFTIPVHPTPTRSTTQLDASVGIYYGKLAGTRRLAANHIMNAAD-ADNDEIEDKDPQAFCNHDALIIGAPTWNTGADKERTLTGWDSWLYSTLPTLDLKDKKVAVFGVGDQGDYPFNYCDAVGELHSEFTKAGCDVYGRTSTDGYMHVNSKAQVDETFYGLCMDENQQAELSKPRADAWVAQLKEEGFF-

#### Chondrus_crispus
>Chondrus_crispus
-------------------------------------MKIGIFFSTSTGNTTEVADFIGKTLGAKADAPIDVDDVTD--PQALKDYDLLFLGAPTWNTGADTERSGTSWDEFLYDKLPEVDMKDLPVAIFGLGDAEGYPDNFCDAIEEIHDCFAKQGAKPVGFSNPDDYDYEESKS-VRDGKFLGLPLDMVNDQIPMEKRVAGWVEAVVSETGV
