# Supplementary material for: Divergent functions of two clades of flavodoxin in diatoms mitigate oxidative stress and iron limitation
Source: eLife. 2023 Jun 6;12:e84392. doi: 10.7554/eLife.84392 (PMC10287166; doi:10.7554/eLife.84392)
Supplement: Supplementary file 2. — Supplemental fasta file 1: Amino acid sequence alignments of flavodoxin PF00258 and P. tricornutum, T. pseudonana, and T. oceanica, used to generate the hmm-profile. Supplemental fasta file 2:Amino acid sequence alignments of flavodoxins used to create the phylogenetic tree in Figure 1A. Supplemental fasta file 3: Amino acid sequence alignments of flavodoxins used to create the phylogenetic tree in Figure 1B. Supplemental fasta file 4: Amino acid sequence alignments of stramenopiles flavodoxins aligned to Chondrus crispus flavodoxin, used for Figure 1—figure supplement 1F. All the above are aligned and trimmed. Supplemental fasta file 5: Flavodoxins sequences used to detect flavodoxins in Amphora, Cylindrotheca, and Chaetoceros transcriptomes, and detected flavodoxins in those species. [file elife-84392-supp2.zip › Supp_fasta/fasta3_aln_of_Fig_1B.fasta]

>Paramoeba_atlantica_Strain_6211__CCAP_15609_tax200890_locID_CAMPEP_0201481090_seqID6631915
-----------------------------------------------------------------------------------MMLIAALLISAVSNANAFVPCASD---------------------SAFR---TQLD--AVKIYYDTQTGNTETCAGYIAA-AA---G---L-EA---E--------SIAD-A---T-ANDI--------DSADALIVGAPTWHTDSEDQRSGTAWDDWLY---SSLPNRNVQGKKVAIFGVGDSASYSEYYCDAAGELYDQFVKAGAKVY---GFVSTEGYEHSASKAEKD-GKFVGCMFDEDNQYDLSEERANKWVQQLKD---EGFF----------------------------------------------------------------------------------------------------------------------------------------------------------------------------------------------------------------------------------------------------------------------------------------------------------------------------------------------------------------------------------------------------------------------------------------------------------------------------------------------------
>Thalassiosira_weissflogii_Strain_CCMP1336_tax67004_locID_CAMPEP_0171354524_seqID10498579
-----------------------------------------------------------------------------------MMLIAALLVSAVSNASAFVPCTND---------------------SAFR---TQLD--AVKIYYDTQTGNTETCAGYIAA-AA---G---L-EA---E--------SIAD-A---T-ANDI--------DSADALIVGAPTWHTDSEDQRSGTAWDDWLY---SSLPNRNVQGKKVAIFGVGDSASYSEYYCDAAGELYDQFVKAGAKVY---GFVSTEGYEHSASKAEKD-GKFVGCMFDEDNQYDLSEERANKW-----------------------------------------------------------------------------------------------------------------------------------------------------------------------------------------------------------------------------------------------------------------------------------------------------------------------------------------------------------------------------------------------------------------------------------------------------------------------------------------------------------------
>Thalassiosira_weissflogii_Strain_CCMP1010_tax67004_locID_CAMPEP_0203116110_seqID15851783
-----------------------------------------------------------------------------------MMLIAALLISAVSNANAFVPCASD---------------------SAFR---TQLD--AVKIYYDTQTGNTETCAGYIAA-AA---G---L-EA---E--------SIAD-A---T-ANDI--------DSADALIVGAPTWHTDSEDQRSGTAWDDWLY---SSLPNRNVQGKKKSPSSSGTLPPIRSIIXDAAGELYDQFVKAGAKVY---GFVSTEGYEHSASKAEKD-GKFVGCMFDEDNQYDLSEERANKWVQQLKD---EGFF----------------------------------------------------------------------------------------------------------------------------------------------------------------------------------------------------------------------------------------------------------------------------------------------------------------------------------------------------------------------------------------------------------------------------------------------------------------------------------------------------
>Fragilariopsis_kerguelensis_Strain_L2_C3_tax186038_locID_CAMPEP_0196008768_seqID10984501
---MIANTAI----------------------------------------------------------------------LSAVLL---------ASVEAFAPVQ---------------NM------AIST---TQLE--ASKCYYSTSTGNTETIAGYITA-ET--GD---D-EA---E--------DIGD-A---E-DADI--------TGADCLIIGAPTWHTGADEQRSGTSWDDWLY---DTLPNLDLTDKKIAIFGMGDQQSYGDNYCDAAGELYDLFTAKGAKVF---GMTSQEGYDHVESKAIRD-DKFVGLMCDEDNQYDMSEDRTKKWVAQLKE---EGFF----------------------------------------------------------------------------------------------------------------------------------------------------------------------------------------------------------------------------------------------------------------------------------------------------------------------------------------------------------------------------------------------------------------------------------------------------------------------------------------------------
>Fragilariopsis_kerguelensis_Strain_L26_C5_tax186038_locID_CAMPEP_0171054928_seqID9532094
---MIANTAI----------------------------------------------------------------------LSAVLL---------ASVEAFAPVQ---------------HM------AVST---TQLE--ASKCYYSTSTGNTETIAGYITA-ET--GD---D-EA---E--------DIGD-A---E-DADI--------TGADCLIIGAPTWHTGADEQRSGTSWDDWLY---DTLPNLDLTDKKIAIFGMGDQQSYGDNYCDAAGELYDLFTAKGAKVF---GMTSQEGYDHVESKAIRD-DKFVGLMCDEDNQYDMSEDRTKX------------------------------------------------------------------------------------------------------------------------------------------------------------------------------------------------------------------------------------------------------------------------------------------------------------------------------------------------------------------------------------------------------------------------------------------------------------------------------------------------------------------
>Pseudo_nitzschia_fraudulenta_Strain_WWA7_tax183588_locID_CAMPEP_0201169522_seqID10454046
PRKMFARNAA----------------------------------------------------------------------VLAVFM---------ASAEAFAPSM---------------SK------APSA---TALE--AVNLYYSTSTGNTETVAAYIAE-AA--GG---L-DI---N--------DIGD-A---T-DDEI--------TGSDGLIIGAPTWHTGADEQRSGTSWDDWLY---DTLPNLDIDGKKIAIFGVGDQQSYGDNYCDAAGELYDLFTAKGAKVF---GMTSQEGYDHVESKAVYD-DKFCGLMCDEDNQYDLSEDRSKAWVAQLKD---EGFF----------------------------------------------------------------------------------------------------------------------------------------------------------------------------------------------------------------------------------------------------------------------------------------------------------------------------------------------------------------------------------------------------------------------------------------------------------------------------------------------------
>Pseudo_nitzschia_multiseries_tax37319_locID_jgi|Psemu1|26126|gm126126_g_seqID4096956
---MFARNAI----------------------------------------------------------------------VLAAVL---------ASTEAFAPV----------------AK------APTS---TALE--ATTIWYSTSTGNTETVAGYIAE-AA--GG---I-DL---N--------DIGD-A---S-DSEI--------TGSDGLIIGAPTWHTGADEQRSGTSWDDWLY---DTLPNLEIDGKKVAIFGVGDQQSYGDNFCDAAGELYDLFTAKGAKVF---GMTSQEGYEHIESKAVRD-GKFCGLMCDEDNQYDLSEDRSKAWVAQLKD---EGFF----------------------------------------------------------------------------------------------------------------------------------------------------------------------------------------------------------------------------------------------------------------------------------------------------------------------------------------------------------------------------------------------------------------------------------------------------------------------------------------------------
>Pseudo_nitzschia_australis_Strain_10249_10_AB_tax44445_locID_CAMPEP_0168266526_seqID6440346
---MFARNAI----------------------------------------------------------------------VLATLL---------ASAEAFAPVA---------------RV------ASST---TALE--AHTIWYSTSTGNTETVAGYIAE-AA--GG---L-DL---N--------DIGD-A---T-DDEI--------NGSDGLIIGAPTWHTGADEQRSGTSWDDWLY---DTLPNLDMDGKKIAIFGVGDQQSYGDNYCDAAGELYDLFTAKGAKVF---GMTSQEGYDHVESKAVYD-GKFCGLMCDEDNQYDLSEDRSKAWVAQLKD---EGFF----------------------------------------------------------------------------------------------------------------------------------------------------------------------------------------------------------------------------------------------------------------------------------------------------------------------------------------------------------------------------------------------------------------------------------------------------------------------------------------------------
>Fragilariopsis_cylindrus_tax186039_locID_jgi|Fracy1|197622|e_gw1341291_seqID3698680
------------------------------------------------------------------------------------------------------------------------------------------------MYYSTSTGNTETVAGYIAE-YA---G---ISDM---E--------DIGD-A---T-DSDV--------TGSDGLIIGAPTWHTGADEQRSGTSWDDWLY---DTLPNLDLTGKKVAIFGMGDQQSYGDNYCDAAGELYDLFTAKGAKVF---GMTSQDGYDHTESKAVKD-GKFCGLMCDEDNQYDMSDDRAKAWVAQLKD---EGFM----------------------------------------------------------------------------------------------------------------------------------------------------------------------------------------------------------------------------------------------------------------------------------------------------------------------------------------------------------------------------------------------------------------------------------------------------------------------------------------------------
>Licmophora_paradoxa_Strain_CCMP2313_tax515479_locID_CAMPEP_0202453368_seqID15134214
--XKMMFKIL----------------------------------------------------------------------TVAALV---------GSVQGFAVMPA--------------SS------ARSA---TALDM-SVGLYYSTSTGNTETVAGYIAE-VA---G---L-SA---E--------DIGD-A---S-DAEV--------TGHDAIIVGSPTWHTGADEQRSGTSWDDWLY---DTLPNLDMDGKKVAIFGVGDQQGYGDNFCDAAGELYDLFTAKGCKVY---GLTSQDGYDHLESKAVKD-GKFCGLMCDEDNQYDLSEERAKTWIAQLKE---EGFM----------------------------------------------------------------------------------------------------------------------------------------------------------------------------------------------------------------------------------------------------------------------------------------------------------------------------------------------------------------------------------------------------------------------------------------------------------------------------------------------------
>Pseudo_nitzschia_heimii_tax476441_locID_CAMPEP_0197178914_seqID4660905
---MFARNAA----------------------------------------------------------------------LIAAVL---------ASAEAFAPVM---------------NK------APSS---TALD--AVKIYYSTSTGNTETVAGYIGE-AI---G---V-EA---E--------DIGD-A---E-DGDV--------TGADGLIIGAPTWHTGADEQRSGTSWDDWLY---DTLPNLDITDKKIAIFGMGDQQSYGDNYCDAAGELYDLFTAKGAKVF---GMTSTEGYDHTDSKAIVD-EKFVGLMFDEDNQYDMSEERAASWVAQLKD---EGFM----------------------------------------------------------------------------------------------------------------------------------------------------------------------------------------------------------------------------------------------------------------------------------------------------------------------------------------------------------------------------------------------------------------------------------------------------------------------------------------------------
>Ditylum_brightwellii_S10_Population__2_tax49249_locID_CAMPEP_0180990742_seqID4434910
----MKLFIA----------------------------------------------------------------------VALSSV---------ALSQAWAPVSN--------------RP------FRQA---TSLN--AASIWYSTSTGNTETIAGYIAE-AS---G---L-SA---N--------DIGD-A---T-ADEI--------SGADALIVGAPTWHTGADEQRSGTSWDDWLY---DALPNLDLEGKKVAVFGCGDQESYSDYYCDAAGELYDKFVEKGCKVY---GFTSTDGYNHADSQAVRD-GKFIGLMCDEDNQYDMSEGRAKAWVDQLKS---EGFFKEGLCTKQMKVSIVVALAAISHAWAPVSNRSFASTSTGNGADSWDDWLYDLPNLDLDGKK--------------------------VAVFGCGDQESYNDYYCDAAGELYDQAKGCKVYGFTSTKFIGLMCDSEGRAKAWIELSEGF-------------------------------------------------------------------------------------------------------------------------------------------------------------------------------------------------------------------------------------------------------------------------------------------------------------------------------------------------
>Ditylum_brightwellii_SS4_Population_1_tax49249_locID_CAMPEP_0180948504_seqID4413791
----MKVSIV----------------------------------------------------------------------VALSSA---------AISHAWAPVSN--------------RS------FRQA---TSLN--AASIWYSTSTGNTETIAGYIAE-AS---G---L-SA---N--------DIGD-A---T-ADEI--------SGADALIVGAPTWHTGADEQRSGTSWDDWLY---DTLPNLDLDGKKVAVFGCGDQESYSDYYCDAAGELYDQFVAKGCKVY---GFTSTDGYNHADSKAVRD-GKFIGLMCDEDNQYDMSEDRAKAWVDQLKS---EGFF----------------------------------------------------------------------------------------------------------------------------------------------------------------------------------------------------------------------------------------------------------------------------------------------------------------------------------------------------------------------------------------------------------------------------------------------------------------------------------------------------
>Ditylum_brightwellii_Strain_GSO104_tax49249_locID_CAMPEP_0204738864_seqID17582428
----MKLSVV----------------------------------------------------------------------IALSSA---------VLSQAWAPVSN--------------IP------FRQA---SSLN--AASIWYSTSTGNTETIAGYVAE-AA---G---L-SA---N--------DIGD-A---T-ADEI--------TGADALIVGAPTWHTGADEQRSGTSWDDWLY---DTLPNLDLDGKKVAVFGCGDQESYSDYYCDAAGELYDQFVAKGCKVY---GFTSTDGYNHADSKAVRD-GKFIGLMCDEDNQYDMSEDRAKAWVDQLKS---EGFF----------------------------------------------------------------------------------------------------------------------------------------------------------------------------------------------------------------------------------------------------------------------------------------------------------------------------------------------------------------------------------------------------------------------------------------------------------------------------------------------------
>Ditylum_brightwellii_Strain_GSO103_tax49249_locID_CAMPEP_0204686678_seqID17549001
QQSKMKLFIA----------------------------------------------------------------------VALSSV---------ALSQAWAPVSN--------------RP------FRQA---TSLN--AASIWYSTSTGNTETIAGYIAE-AS---G---L-SA---N--------DIGD-A---T-ADEI--------SGADALIVGAPTWHTGADEQRSGTSWDDWLY---DTLPNLDLEGKKVAVFGCGDQESYSDYYCDAAGELYDKFVEKGCKVY---GFTSTDGYNHADSQAVRD-GKFIGLMCDEDNQYDMSEGRAKAWVDQLKS---EGFF----------------------------------------------------------------------------------------------------------------------------------------------------------------------------------------------------------------------------------------------------------------------------------------------------------------------------------------------------------------------------------------------------------------------------------------------------------------------------------------------------
>Ditylum_brightwellii_Strain_GSO104_tax49249_locID_CAMPEP_0204788814_seqID17598691
----MKLCLA----------------------------------------------------------------------VALSSI---------ALSQSWAPVSN--------------RP------FRQA---TSLN--AASIWYSTSTGNTETIAGYIAE-AS---G---L-SA---N--------DIGD-A---T-ADEI--------SGADALIVGAPTWHTGADEQHSETSWDDWLY---YTLPNLDLEGKKVAVFGCGDQESYSDYYCDAAGELYDKFVDKGCKVY---GFTSTE------------------------------------------------------------------------------------------------------------------------------------------------------------------------------------------------------------------------------------------------------------------------------------------------------------------------------------------------------------------------------------------------------------------------------------------------------------------------------------------------------------------------------------------------------
>Ditylum_brightwellii_SS4_Population_1_tax49249_locID_CAMPEP_0180938064_seqID4408571
QQSKMKLFIA----------------------------------------------------------------------VALSSV---------ALSQAWAPVSN--------------RP------FRQA---TSLN--AASIWYSTSTGNTETIAGYIAE-AS---G---L-SA---N--------DIGD-A---T-ADEI--------SGADALIVGAPTWHTGADEQRSGTSWDDWLY---DALPNLDLEGKKVAVFGCGDQESYSDYYCDAAGELYDKFVEKGCKVY---GFTSTDGYNHADSQAVRD-GKFIGLMCDEDNQYDMSEGRAKAWVDQLKS---EGFFKEGLXTKQ-------SARADNKI----------XKT---GADSWDDWLYDLPNLDLDGKKVAVFGCGDQESYSDYYCDAAGELYEEVAVFGCGDQESYNDYYCDAAGELYDQAKGCKVYGFTSTKFIGLMCDSEGRAKAWIELSEGF-------------------------------------------------------------------------------------------------------------------------------------------------------------------------------------------------------------------------------------------------------------------------------------------------------------------------------------------------
>Ditylum_brightwellii_Strain_GSO105_tax49249_locID_CAMPEP_0185653884_seqID12309839
----MKLSVV----------------------------------------------------------------------IALSSA---------VLSQAWAPVSN--------------IP------FRQA---SSLN--AASIWYSTSTGNTETIAGYVAE-AA---G---L-SA---N--------DIGD-A---T-ADEI--------TGADALIVGAPTWHTGADEQRSGTSWDDWLY---DTLPNLDLDGKKVAVFGCGDQESYSDYYCDAAGELYDQFVAKGCKVY---GFTSTDGYNHADSKAVRD-GKFIGLMCDEDNQYDMSEDRAKAGLTNSRA---RDSSKEILTEXKLMASIQIKANLFNKVAAPVSNIPFASTSTGNGADSWDDWLYDLPNLDLDGKK--------------------------VAVFGCGDQESYNDYYCDAAGELYDQAKGCKVYGFTSTKFIGLMCDSEGRAKAWIELSEGF-------------------------------------------------------------------------------------------------------------------------------------------------------------------------------------------------------------------------------------------------------------------------------------------------------------------------------------------------
>Helicotheca_tamensis_Strain_CCMP826_tax374046_locID_CAMPEP_0185726538_seqID14732047
----MKLSTA----------------------------------------------------------------------IALFTV---------ASTQAWAPVTN--------------GP------FRKS---TALN--AASLWYSTSTGNTETIAGYIAE-AS---G---L-DA---N--------DIGD-A---T-DSEI--------TGSDALIVGAPTWHTGSDEQRSGTSWDDWLY---DTLPKLDLDGKKVAVFGCGDQQSYSDYYCDAAGELYDKFVEKGCKLY---GFTSTDGYSHQDSKAERD-GKFIGLMCDEDNQYDMSEDRAKAWIAQLKE---EGFF----------------------------------------------------------------------------------------------------------------------------------------------------------------------------------------------------------------------------------------------------------------------------------------------------------------------------------------------------------------------------------------------------------------------------------------------------------------------------------------------------
>Guinardia_flaccida_RCC3093_tax216801_METDB-00191-1-DN6170-c0-g1-i1_4/276-431
------------------------------------------------------------------------------------------------------------------------------------------------IWYSTSTGNTETIAGYIAE-AA---G---C-DA---N--------DIAD-A---S-DDDI--------VGADALIVGAPTWHTGADEQRSGTSWDDWLY---DKLPNLDLDGKKVAVFGCGDQESYTEYYCDAAGELYDKFVEKGCKVY---GFTSTDGYNHQDSKAERD-GKFIGLMCDEDNQYDMSEDRAKAW-----------------------------------------------------------------------------------------------------------------------------------------------------------------------------------------------------------------------------------------------------------------------------------------------------------------------------------------------------------------------------------------------------------------------------------------------------------------------------------------------------------------
>Guinardia_flaccida_RCC3093_tax216801_METDB-00191-1-DN2479-c0-g1-i1_4/55-210
------------------------------------------------------------------------------------------------------------------------------------------------IFYSTSTGNTETVAGYIAE-AA---G---L-EA---S--------DIGD-A---S-DDEI--------TGADALIVGAPTWHTGADEQRSGTSWDDWLY---DTLPNIDLDGKKVAVFGCGDQASYTENFCDAAGELYDKFVEKGCKIY---GLTSTDGYDHTSSKAERD-GKFVGLMCDEDNQYDLSEDRAQAW-----------------------------------------------------------------------------------------------------------------------------------------------------------------------------------------------------------------------------------------------------------------------------------------------------------------------------------------------------------------------------------------------------------------------------------------------------------------------------------------------------------------
>Stauroneis_constricta_CCMP1120_tax265584_locID_CAMPEP_0119566994_seqID3276782
------MKLV----------------------------------------------------------------------IISALL---------AGANAWVTPS---------------AN------TRSS---SALF--GHAIYYSTSTGNTETCAGYIAE-AS---G---L-AA---E--------DIGD-A---T-DADI--------TGADGLIVGAPTWHTGSDEQRSGTSWDDWLY---DTLPKLDLEGKKVAIFGCGDQQSYSDYYCDAAGELYDKFVEKGAKVY---GFTSTDGYEHQDSKAMKD-GKFVGCMFDEDNQFDLSAQRAQAWVTQLKE---EGFF----------------------------------------------------------------------------------------------------------------------------------------------------------------------------------------------------------------------------------------------------------------------------------------------------------------------------------------------------------------------------------------------------------------------------------------------------------------------------------------------------
>Craspedostauros_australis_Strain_CCMP3328_tax1486917_locID_CAMPEP_0198109918_seqID16356386
TTAINIMKIV----------------------------------------------------------------------ILSALV---------AGSSAWVVPS---------------AS------MRSA---TALN--AHGLFYSTSTGNTETCAGYIAE-AT---G---L-EA---L--------DIGD-A---S-DGDI--------TGADGLIVGAPTWHTGSDEQRSGTSWDDWLY---DTLPNLELEGKKVAIFGCGDQQSYSDYYCDAAGELYDKFVEKGCKVY---GLTSTDGYEHQESKAQKD-GKFVGCMFDEDNQYDMSEDRAKAWVAQLKT---EGFF----------------------------------------------------------------------------------------------------------------------------------------------------------------------------------------------------------------------------------------------------------------------------------------------------------------------------------------------------------------------------------------------------------------------------------------------------------------------------------------------------
>Odontella_Sinensis_Strain_Grunow_1884_tax2839_locID_CAMPEP_0183296906_seqID6721642
----MKLSSF----------------------------------------------------------------------CLLLAA-------SGASGFAFNNGQ---------------AS------RPSF---TSLSM-SAGIYYSTSTGNTETVAGYIAE-AS---G---L-ST---D--------DIAD-A---S-NDEI--------QGHDALIVGAPTWHTGADEQRSGTSWDDWLY---DTLPNLDLDGKKVAVFGVGDQESYSDNFCDAAGELYDLFETKGCKMF---GLTSTDGYSHSESKAEVD-GKFVGLMCDEDNQYDMSEDRAKAWIAQLKE---EGFF----------------------------------------------------------------------------------------------------------------------------------------------------------------------------------------------------------------------------------------------------------------------------------------------------------------------------------------------------------------------------------------------------------------------------------------------------------------------------------------------------
>Odontella_Sinensis_Strain_Grunow_1884_tax2839_locID_CAMPEP_0183296266_seqID6717203
----MKLSAL----------------------------------------------------------------------CLLLTA-------SAADGFAFSAGQ---------------AP------RTSF---TKLDM-SAGVYYSTSTGNTETVAGYIAE-AT---G---L-KA---E--------DIGD-A---S-DADI--------QGHDSLIVGAPTWHTGADEQRSGTSWDDWLY---DTLPNLDLNGKKVAVFGVGDQESYSDNFCDAAGELYDLFNAKGCKIF---GLTSTDGYSHAESKAEVD-GKFVGLMCDEDNQYDMSEDRAKAWVAQLKD---EGFF----------------------------------------------------------------------------------------------------------------------------------------------------------------------------------------------------------------------------------------------------------------------------------------------------------------------------------------------------------------------------------------------------------------------------------------------------------------------------------------------------
>Corethron_hystrix__tax216773_locID_CAMPEP_0113302552_seqID1575707
----MYSKTL----------------------------------------------------------------------LAAVLA-VS------ADGFAFIPK-----N------VAH-TA------PASK---SVLNM-SIGLYYSTSTGNTETVAGYIAE-AV--GG---L-EP---E--------DIGD-A---S-DDEI--------TGHDSLIVGAPTWHTGAETERSGTSWDDWLY---NTLPNLDLDGKKVAVFGCGDQDSYSDNYCDAAGELYDLFEAKGCKIF---GLTSTDGFNHEESKAERD-GKFVGAMFDEDNQYDLSEDRAQAWIAQLKE---EGFM----------------------------------------------------------------------------------------------------------------------------------------------------------------------------------------------------------------------------------------------------------------------------------------------------------------------------------------------------------------------------------------------------------------------------------------------------------------------------------------------------
>Corethron_hystrix__tax216773_locID_CAMPEP_0113312004_seqID1574759
QEIIMFSKAL----------------------------------------------------------------------IAAVLA-AS------ADGFAFIPK-----T------VGH-TA------STSK---SALNM-SIGLYYSTSTGNTETCAGYIAE-AA--GG---L-EP---E--------DIGD-A---S-DDEV--------TGHDSLIIGAPTWHTDAETERSGTTWDDWLY---NTLPNLDLDGKKVAVFGCGDQESYSDYYCDAAGELYDLFEAKGCKMF---GFTATEGYNHQGSKAERD-GKFIGAMFDEDNQYDESEGRAKAWIDQLKS---EGFM----------------------------------------------------------------------------------------------------------------------------------------------------------------------------------------------------------------------------------------------------------------------------------------------------------------------------------------------------------------------------------------------------------------------------------------------------------------------------------------------------
>Striatella_unipunctata__tax210618_locID_CAMPEP_0118672966_seqID2793496
---------------------------------------------------------------------------------------------------------------------------------MRG---GPLF--SVGVYYSTSTGNTETVAGYIAA-AA--GD---L-EI---T--------DIGD-A---T-DDEI--------AGHEALIIGAPTWHTGADEQRSGTSWDDWLY---DNLPNIDLDGKKVAIFGVGDQESYTDNFCDAAGELYDLFKEKGCTVF---GMTSVDGYNHQDSKAIYD-GKFCGLMCDEDNQYDMSEERAGAWVEQLKG---EGFM----------------------------------------------------------------------------------------------------------------------------------------------------------------------------------------------------------------------------------------------------------------------------------------------------------------------------------------------------------------------------------------------------------------------------------------------------------------------------------------------------
>Amphiprora_sp_tax265536_locID_CAMPEP_0172470380_seqID4477680
-----------------------------------------------------------------------------------------------TSVKAFTPSP-----------------------RSAL---SSLQA-GVSVWYSSSTGNTEAVAGYISK-AA---G--DL-DF---N--------DIGD-A---T-KKEI--------EGSDALIVGAPTWHTGADEQRSGTSWDEWLY---ETLPNLNMKGKKVAVFGVGDQQSYGDNFCDAAGELFDLFKAQGCIMY---GMTSTEGYEHTASKALVD-EKFCGLMCDEDNQYDLSEDRAKAW-----------------------------------------------------------------------------------------------------------------------------------------------------------------------------------------------------------------------------------------------------------------------------------------------------------------------------------------------------------------------------------------------------------------------------------------------------------------------------------------------------------------
>Seminavis_robusta_D6_tax568900_jgi|Semro1|8106|Sro156_g070910.1/40-197
------------------------------------------------------------------------------------------------------------------------------------------------IWYSSSTGNTETVADYIAS-AA--GG---L-DY---N--------DIGD-A---T-TEEI--------EGADALIVGAPTWHTGADEQRSGTSWDEWLY---DTLPSLNMDGKKVAVFGVGDQQSYTDNFCDAAGELYDLLSAKGCKIY---GLTSTEGYDHQASKAIVE-GKFCGLMCDEDNQYDLSEGRAQSW-----------------------------------------------------------------------------------------------------------------------------------------------------------------------------------------------------------------------------------------------------------------------------------------------------------------------------------------------------------------------------------------------------------------------------------------------------------------------------------------------------------------
>Seminavis_robusta_D6_tax568900_jgi|Semro1|21422|Sro3311_g346580.1/40-191
------------------------------------------------------------------------------------------------------------------------------------------------IWYSSSTGNTETVADYIAS-AA--GG---L-DY---N--------DIGD-A---T-TEEI--------EGADALIVGAPTWHTGADEQH------DWLY---DTLPSLNMEGKKVAVFGVGDQQSYTDNFCDAAGELYDLLSAKGCKIY---GLTSTEGYDHQASKAIVE-GKFCGLMCDEDNQYDLSEGRAQSW-----------------------------------------------------------------------------------------------------------------------------------------------------------------------------------------------------------------------------------------------------------------------------------------------------------------------------------------------------------------------------------------------------------------------------------------------------------------------------------------------------------------
>Cyclophora_radiata_13vi08_1A_tax1158023_locID_CAMPEP_0116846204_seqID1592073
HHITMLRNVS----------------------------------------------------------------------VLLAIL-VS------AEGFSVTPMKA--------------NR------VVSS---TALN--DAGLYYATSTGNTETIAGYIAA-ET---G---L-EA---E--------DIGD-A---D-SDDI--------TAKDALIVGAPTWHTGAEEQRSGTPWDEWLY---DTLPDLDLDGKKVAIFGVGDQQSYSDNFCDAAGELYDKFTEKGCKVF---GFTSQEGYDHVDSKAIRD-GKFCGLMCDEDNQYDLSEERVKAWVAQLKS---EGFMD---------------------------------------------------------------------------------------------------------------------------------------------------------------------------------------------------------------------------------------------------------------------------------------------------------------------------------------------------------------------------------------------------------------------------------------------------------------------------------------------------
>Chaetoceros_brevis_Strain_CCMP164_tax426625_locID_CAMPEP_0197736564_seqID16158810
----XKMKLL----------------------------------------------------------------------ISALVI---------SGAAAFAPS----------------MG------GRSM---TSLD--ASVVYYSTSTGNTETVAQYIAD-AA---G---NGDI---Q--------EIGD-A---S-ESEV--------AGFDGLIIGAPTWHTGADEQRSGTSWDDFLY---DTLPNIELEGKNVAVFGMGDQEGYGDNYCDAAGELYDLFEAKGCKMF---GLTSTDGYNHSDSKAERD-GKFCGLMMDEDNQYDLSEDRAKAWVEQLKS---EGFAF---------------------------------------------------------------------------------------------------------------------------------------------------------------------------------------------------------------------------------------------------------------------------------------------------------------------------------------------------------------------------------------------------------------------------------------------------------------------------------------------------
>Chaetoceros_curvisetus_tax230516_locID_CAMPEP_0204615376_seqID17522523
-----------------------------------------------------------------------------------------------SGTAAFAPS----------------MG------GRSA---TSLD--GAVVYYSTSTGNTETVAQYIAD-AA---G---LGDI---I--------DIGD-A---S-EDEI--------KGFDGLIVGAPTWHTGADEQRSGTSWDDFLY---DTLPNIDLEGKTVAVFGMGDQEGYGDNYCDAAGELYDLFEAKGCKML---GLTSTDGYNHSDSKAERD-GKFCGLMMDEDNQYDLSEERAKNWVEQLKS---EGFAF---------------------------------------------------------------------------------------------------------------------------------------------------------------------------------------------------------------------------------------------------------------------------------------------------------------------------------------------------------------------------------------------------------------------------------------------------------------------------------------------------
>Chaetoceros_debilis_Strain_MM31A_1_tax122233_locID_CAMPEP_0194087978_seqID6606265
-----MKFAA----------------------------------------------------------------------IFALTI---------SGASAFAPS----------------MV------SRSA---TSLD--GAVVYYSTSTGNTETVAQYIAD-AA--GG---L-DI---V--------DIGD-A---S-DDEI--------KGFDGLIIGAPTWHTGADEQRSGTSWDDFLY---DNLPGIDVEGKTVAVFGMGDQEGYGDNYCDAAGELYDLFEAKGCKML---GLTSTDGYNHSDSKAERD-GKFVGLMMDEDNQYDLSEDRAKAWVEQLKS---EGFAF---------------------------------------------------------------------------------------------------------------------------------------------------------------------------------------------------------------------------------------------------------------------------------------------------------------------------------------------------------------------------------------------------------------------------------------------------------------------------------------------------
>Chaetoceros_brevis_Strain_CCMP164_tax426625_locID_CAMPEP_0197738932_seqID16161170
-----------------------------------------------------------------------------------LTA---------TSVAAFAPS----------------VG------GRSI---TSLD--AAVVYFSTSTGNTETIAEYIAA-AA---S---I-EV---E--------EIGD-A---S-ETEI--------VAYDGLIIGSPTWNTGADEQRSGTTWDDFLY---STLPNLDLEGKNVAVFGMGDQQSYMDNYCDAAGELYDLFEAKGCKMF---GLTSTDGYSHLESKAQRD-GKFCGLMCDEDNQYDLSEDRAKAWVEQLKS---EGFAF---------------------------------------------------------------------------------------------------------------------------------------------------------------------------------------------------------------------------------------------------------------------------------------------------------------------------------------------------------------------------------------------------------------------------------------------------------------------------------------------------
>Chaetoceros_curvisetus_tax230516_locID_CAMPEP_0204618370_seqID17519701
----MKLAAI----------------------------------------------------------------------VSALTV---------SGTAAFAPS----------------MG------GRSV---TSLD--GAVVYFSTSTGNTETVGQYIAD-AA---G---L-DI---V--------EIGD-A---S-EDEI--------KSFDGLIIGAPTWNTGADEQRSGTSWDDFLY---ETLPNLDISGKTVAVFGMGDQEQYMDNYCDAAGELYDLFEAKGCKML---GMTSAEGYSHLESKAQRG-DKFCGLMMDEDNQYDLSEERX--------------------------------------------------------------------------------------------------------------------------------------------------------------------------------------------------------------------------------------------------------------------------------------------------------------------------------------------------------------------------------------------------------------------------------------------------------------------------------------------------------------------
>Chaetoceros__sp_Strain_UNC1202_tax49237_locID_CAMPEP_0197235032_seqID16132531
-------XAL----------------------------------------------------------------------IALALP-AL------TSGFAVLPG----------------SA------ARAV---TSLD--GSVVYYSTSTGNTETVAQYIAD-AA---G---C-GI---E--------DIGD-A---S-EDEV--------KGYDCLIVGAPTWHTGADEQRSGTSWDDFLY---DTLPNIELDGTKVAVFGVGDQQGYGDNYCDAAGELYDLFEAKGCKMF---GLTTTDGYEHTESKAERD-GKFCGLMCDEDNQYDLSEDRAKTWIDQLKG---EGFF----------------------------------------------------------------------------------------------------------------------------------------------------------------------------------------------------------------------------------------------------------------------------------------------------------------------------------------------------------------------------------------------------------------------------------------------------------------------------------------------------
>Chaetoceros_affinis_Strain_CCMP159_tax426623_locID_CAMPEP_0203652892_seqID16992139
-----------------------------------------------------------------------------------------------XHGFAFVPSS---------------NV------ARSS---TSLD--ASVVYYSTSTGNTETVGQYIAD-AA---S---V-SL---E--------EIGD-A---S-EDEV--------KSYDSLIVGAPTWHTGADEQRSGTSWDDFLY---DTLPNIDLDGKKVAVFGMGDQQGYGDNYCDAAGELYDLFSAKGCQMF---GLTPTDGYEHSDSKAERD-GKFVGLM----------------------------------------------------------------------------------------------------------------------------------------------------------------------------------------------------------------------------------------------------------------------------------------------------------------------------------------------------------------------------------------------------------------------------------------------------------------------------------------------------------------------------------
>Eucampia_antarctica_Strain_CCMP1452_tax49252_locID_CAMPEP_0197824786_seqID16206746
---MNLFAAA----------------------------------------------------------------------TLLIIP-GI------TTGFSFVPTN---------------LP------RAFS---TALD--GSIVYYSTSTGNTETIAGYLSE-AV---G---T-AM---E--------DIGD-A---T-EDEV--------KSYDSLIVGAPTWHTGADEQRSGTAWDDFLY---DTLPNIDMEGKKVAVFGMGDQEGYGDNYCDAAGELYDLFEAKGCKMF---GLTSTEGYNHVESKAERD-GKFCGLLCDEDNQYDLSEDRSKAWVEQLKT---EGFF----------------------------------------------------------------------------------------------------------------------------------------------------------------------------------------------------------------------------------------------------------------------------------------------------------------------------------------------------------------------------------------------------------------------------------------------------------------------------------------------------
>Eucampia_antarctica_Strain_CCMP1452_tax49252_locID_CAMPEP_0197826204_seqID16209323
---MKLSITT----------------------------------------------------------------------TLLVLP-GV------VSGFSFVAPK---------------AS------RASS---TSLD--GSIVYYSTSTGNTETVAGYISE-AA---G---A-SM---E--------DIGD-A---S-EDEV--------KGYDSLIVGAPTWHTGADEQRSGTAWDDFLY---DTLPNIDMEGKKVAVFGMGDQEGYGDNYCDAAGELYDLFEAKGCKMF---GLTSTEGYNHVESKAERD-GKFCGLLCDEDNQYDLSEDRSKAW-----------------------------------------------------------------------------------------------------------------------------------------------------------------------------------------------------------------------------------------------------------------------------------------------------------------------------------------------------------------------------------------------------------------------------------------------------------------------------------------------------------------
>Eucampia_antarctica_Strain_CCMP1452_tax49252_locID_CAMPEP_0197823466_seqID16207102
------MNSI----------------------------------------------------------------------------------------------------------------------RGLS---TALD--GSIIYYGTATGNTETVAGYIAE-AA---G---I-SV---E--------DIGD-A---T-PDEI--------KGYDSLIVGAPTWNTGADEQRSGTTWDEFLY---DVLPGMDLEGKKVAVFGMGDQESYNDNYGDAAGELFDMFEAKGCKMF---GLTSTEGYVHSESKAERN-DKFVGLMMDEDNQYDLSEDRSKAWVEQLKT---EGFF----------------------------------------------------------------------------------------------------------------------------------------------------------------------------------------------------------------------------------------------------------------------------------------------------------------------------------------------------------------------------------------------------------------------------------------------------------------------------------------------------
>Chaetoceros_neogracile_Strain_CCMP1317_tax240364_locID_CAMPEP_0195459282_seqID9768401
----MKFSSL----------------------------------------------------------------------ISSLAI---------TGTSAFAPTSLINGQ----------AA------ITSA---SSLF--GSVVYYSTSTGNTETVAQYIAD-AV--GG---V-DI---V--------DIGD-A---S-EDEI--------KSFDSLIVGAPTWHTGADEQRSGTSWDDFLY---DTLPNLDIGEKKVAVFGMGDQEQYGDNFCDAAGELYDLFEAKGCKMF---GMTSTEGYSHSESKALRG-DKFCGLLMDEDNQYDLSEGRAKDWVEQLKG---EGFF----------------------------------------------------------------------------------------------------------------------------------------------------------------------------------------------------------------------------------------------------------------------------------------------------------------------------------------------------------------------------------------------------------------------------------------------------------------------------------------------------
>Thalassionema_nitzschioides_Strain_L26_B_tax33649_locID_CAMPEP_0194202604_seqID6689278
----MKFSTI----------------------------------------------------------------------IATVVL-SA------ASGYAFTPAN---------------IG------RAFS---TSLNA-GSIVYYSTATGNTETVAGYIKE-AV---G---C-SM---E--------DIGD-A---S-ADEI--------TGYDSLIVGAPTWHTGADEQRSGTSWDDFLY---NDLPNIDLKGKKVAVFGCGDQAGYGDNYCDAAGELYDLFSAKGCKIF---GLTSTDGYDHSESKAEVD-GKFVGLMFDEDNQYDQSEDRAKAWVSQLKE---EGFF----------------------------------------------------------------------------------------------------------------------------------------------------------------------------------------------------------------------------------------------------------------------------------------------------------------------------------------------------------------------------------------------------------------------------------------------------------------------------------------------------
>Chaetoceros_cf_neogracile_RCC1993_tax240364_locID_CAMPEP_0119449536_seqID1121793
-----MKFAA----------------------------------------------------------------------IAIILP-TA------ISGFAFTPAN---------------TG------HAFS---TSLNA-GSIVYYSTSTGNTETVATYIKD-VV---G---C-GM---E--------DIGD-A---S-EDEV--------KGYDSLIVGAPTWHTDADEQRSGTAWDDFLY---DTLPNIDMKGKKVAVFGVGDQQGYGDNFCDAAGELYDLFSAKGCTMF---GRTSTDGYDHTESKAEVD-GKFVGLMCDEDNQYDLSEDRAKAWIAQLKE---EGFF----------------------------------------------------------------------------------------------------------------------------------------------------------------------------------------------------------------------------------------------------------------------------------------------------------------------------------------------------------------------------------------------------------------------------------------------------------------------------------------------------
>Triceratium_dubium_Strain_CCMP147_tax1003142_locID_CAMPEP_0197444866_seqID14771870
-----MKLAA----------------------------------------------------------------------VALMLP-AA------VSGFAFTPAKS--------------AG------RTFT---TSLN--GAIVYYSTSTGNTETVATYIKD-AA---G---C-EM---E--------DIGN-A---S-EGEV--------AGFDSLIVGAPTWHTGADEQRSGTAWDDFLY---DTLPNIDLEGKKVAVFGVGDQGGYGDNFCDAAGELYDLFSAKGCNMF---GLTSTDGYDHTESKAEVD-GKFVGLMCDEDNQYDQSEGRAQAWIAQLKE---EGFF----------------------------------------------------------------------------------------------------------------------------------------------------------------------------------------------------------------------------------------------------------------------------------------------------------------------------------------------------------------------------------------------------------------------------------------------------------------------------------------------------
>Coscinodiscus_wailesii__tax671091_locID_CAMPEP_0172491064_seqID4488022
-----MKLST----------------------------------------------------------------------VSLVLA-FA------SEAFSFTQQVKTFGA----SSLRV-AS------SESS---TSLGM-SAGLYYSTSTGNTETVSGYIAE-AA---G---L-TA---E--------DIGD-A---T-DDEI--------VGHDSLIVGAPTWHTGADEQRSGTPWDDWLY---DTLPNIDVSGKKVAVFGVGDQQSYNDNFCDAAGELYDLFTAAGAKVY---GMTSTEGYDHSESKAEVD-GKFVG------------------------------------------------------------------------------------------------------------------------------------------------------------------------------------------------------------------------------------------------------------------------------------------------------------------------------------------------------------------------------------------------------------------------------------------------------------------------------------------------------------------------------------
>Coscinodiscus_wailesii__tax671091_locID_CAMPEP_0172484934_seqID4484957
-----MMKAS----------------------------------------------------------------------TSVILA-IACASIDEAEAFSFTQQVKGFGA----LNLRA-TS------SKSS---TSLEM-STGLYYSTSTGNTETVSGYIAE-AT---G---L-SA---E--------DIGD-A---T-DDEI--------AGHDSLIVGAPTWHTGADEQRSGTSWDDWLY---DTLPGIDVSGKKVAVFGVGDQASYSDNFCDAAGELYDLFTAAGAKVY---GMTSIDGYEHEESKAVVD-GKFVGLMCDEDNQYELSEGRSKAWVDQLKS---EGFF----------------------------------------------------------------------------------------------------------------------------------------------------------------------------------------------------------------------------------------------------------------------------------------------------------------------------------------------------------------------------------------------------------------------------------------------------------------------------------------------------
>Extubocellulus_spinifer_Strain_CCMP396_tax265572_locID_CAMPEP_0178630964_seqID9211603
MMYS--KITV----------------------------------------------------------------------VAVALN-AA-------GTSAFGPQRGA--------------F------SRPL---THLDAEKVGLYYSTSTGNTETVAGYIAD-AS---G---L-RA---D--------DISD-A---S-DAEI--------LGCDSIIVGAPTWHTDADTERSGTSWDEWLY---NQLPNLDLSGKNIAVFGVGDQESYSDYYCDAAGELYDLFEAKGCKMM---GFTSIDGYNHQSSKAERD-GKFIGLMCDEDNQYDMSEDRAKAWIEQLKG---EGFF----------------------------------------------------------------------------------------------------------------------------------------------------------------------------------------------------------------------------------------------------------------------------------------------------------------------------------------------------------------------------------------------------------------------------------------------------------------------------------------------------
>Thalassiosira_rotula_Strain_GSO102_tax49265_locID_CAMPEP_0196141320_seqID11045338
-MNL--F-TI----------------------------------------------------------------------VAASCL-SK-------TTFAFTSSVHQ--------------N------VRSA---TALNA-NVGIYYSTQTGNTETVAGYISE-AA---G---V-DI---V--------DIGD-A---A-DDEI--------TALDSIIVGAPTWHTDQEEERSGTEWDTWLY---STLPNIDVSGKNVAVFGVGDQASYAEYYCDAAGELYDLFEAAGCKMM---GFTSTDGYDHDSSKAERD-GKFIGLMCDEDNQDDMSEDRAKAWVEQLKG---EGFF----------------------------------------------------------------------------------------------------------------------------------------------------------------------------------------------------------------------------------------------------------------------------------------------------------------------------------------------------------------------------------------------------------------------------------------------------------------------------------------------------
>Thalassiosira_rotula_Strain_CCMP3096_tax49265_locID_CAMPEP_0184779634_seqID8256703
-MKL--FLAI----------------------------------------------------------------------VSASCL-SE-------VA-AFAPSAQR--------------N------VHSA---TALNA-KVGIYYSTQTGNTETVAGYISE-AA---G---L-EI---A--------DIGD-A---S-DDEV--------AGLDSIIVGAPTWHTDEESERSGTEWDSWLY---STLPNIDVSGKNVAVFGVGDQASYSEYYCDAAGELYDLFEAAGCKMM---GFTSTDGYEHDSSKAERD-GKFVGLMCDEDNQYDMSEDRAKAW-----------------------------------------------------------------------------------------------------------------------------------------------------------------------------------------------------------------------------------------------------------------------------------------------------------------------------------------------------------------------------------------------------------------------------------------------------------------------------------------------------------------
>Thalassiosira_rotula_Strain_GSO102_tax49265_locID_CAMPEP_0196194722_seqID11079681
--KL--FLAI----------------------------------------------------------------------VSASCL-SE-------VA-AFAPSAQR--------------N------VHST---TALNA-KVGIYYSTQTGNTETVAGYISA-AA---G---L-EI---A--------DIGD-A---S-DDEV--------AGLDSIIVGAPTWHTDEESERSGTEWDSWLY---STLPNIDVSGKNVAVFGVGDQASYSEYYCDAAGELYDLFEAAGCX-----------------------------------------------------------------------------------------------------------------------------------------------------------------------------------------------------------------------------------------------------------------------------------------------------------------------------------------------------------------------------------------------------------------------------------------------------------------------------------------------------------------------------------------------------------------
>Thalassiosira_gravida_Strain_GMp14c1_tax420259_locID_CAMPEP_0201598352_seqID8594839
-MKL--FLAI----------------------------------------------------------------------VSASCL-SE-------VA-AFAPSAQR--------------N------VHSA---TALNA-KVGIYYSTQTGNTETVAGYISE-AA---G---L-EI---A--------DIGD-A---S-DDEV--------AGLDSIIVGAPTWHTDEESERSGTEWDSWLY---STLPNIDVSGKNVAVFGVGDQASYSEYYCDAAGELYDLFSAAGCKMM---GSTSTDGYEHDSSKAERD-GKFVGLMCDEDNQYDMSEDRAKAWVEQLKG---EGFF----------------------------------------------------------------------------------------------------------------------------------------------------------------------------------------------------------------------------------------------------------------------------------------------------------------------------------------------------------------------------------------------------------------------------------------------------------------------------------------------------
>Thalassiosira_gravida_Strain_GMp14c1_tax420259_locID_CAMPEP_0201637060_seqID8611416
-MKL--FLAI----------------------------------------------------------------------VSASCL-SE-------VA-AFAPSAQR--------------N------IHTT---TALNA-KVGIYYSTQTGNCETVAGYISE-AA---G---L-EI---A--------DIGD-A---S-DDEI--------AGLDSIIVGAPTWHTDEESERSGTEWDSWLY---STLPNIDVSGKNVAVFGVGDQASYSEYYCDAAGELYDLFEAAGCKMM---GFTSTDGYEHDSSKAERD-GKFVGLMCDEDNQDDMSDDRAKAWVEQLKG---EGFF----------------------------------------------------------------------------------------------------------------------------------------------------------------------------------------------------------------------------------------------------------------------------------------------------------------------------------------------------------------------------------------------------------------------------------------------------------------------------------------------------
>Thalassiosira_gravida_Strain_GMp14c1_tax420259_locID_CAMPEP_0201652096_seqID8606002
-------------------------------------------------------------------------------------------------------------------------------------------------XYSTQTGNTETVAGYISE-AA---G---L-EI---A--------DIGD-A---S-DDEV--------AGLDSIIVGAPTWHTDEESERSGTEWDSWLY---STLPNIDVSGKNVAVFGVGDQASYSEYYCDAAGELYDLFEAAGCKMM---GFTSTDGYDHESSKAERD-GKFIGLMCDEDNQDDMSEDRAKAWVEQLKG---EG------------------------------------------------------------------------------------------------------------------------------------------------------------------------------------------------------------------------------------------------------------------------------------------------------------------------------------------------------------------------------------------------------------------------------------------------------------------------------------------------------
>Thalassiosira_rotula_Strain_GSO102_tax49265_locID_CAMPEP_0196191934_seqID11067565
IMKL--FLAI----------------------------------------------------------------------VSASCL-SE-------VA-AFAPSAQR--------------N------VHSA---TALNA-KVGIYYSTQTGNTETVAGYISE-AA---G---L-EI---A--------DIGD-A---S-DDEV--------AGLDSIIVGAPTWHTDEESERSGTEWDSWLY---STLPNIDVSGKNVAVFGVGDQASYSEYYCDAAGELYDLFEAAGCKMM---GFTSTDGYDHESSKAERD-GKFIGLMCDEDNQDDMSEDRAKAWVEQLKG---EGFF----------------------------------------------------------------------------------------------------------------------------------------------------------------------------------------------------------------------------------------------------------------------------------------------------------------------------------------------------------------------------------------------------------------------------------------------------------------------------------------------------
>Thalassiosira_rotula_Strain_GSO102_tax49265_locID_CAMPEP_0196144320_seqID11048996
XMKL--ILAI----------------------------------------------------------------------IATSYL-SK-------TALAFTPSGFN--------------N------VRST---TALNA-KVGIYYSTQTGNTETVAGYISA-AA---G---L-EI---A--------DIGD-A---S-DDEV--------AGLDSIIVGAPTWHTDEESERSGTEWDSWLY---STLPNIDVSGKNVAVFGVGDQASYSEYYCDAAGELYDLFEAAGCKMM---GFTSTDGYEHDSSKAERD-GKFVGLMCDEDNQYDMSEDRAKAWVEQLKG---EGFF----------------------------------------------------------------------------------------------------------------------------------------------------------------------------------------------------------------------------------------------------------------------------------------------------------------------------------------------------------------------------------------------------------------------------------------------------------------------------------------------------
>Thalassiosira_gravida_Strain_GMp14c1_tax420259_locID_CAMPEP_0201603522_seqID8593441
XMKL--F-AI----------------------------------------------------------------------VAASYL-SK-------TTVAFTSSVHQ--------------N------VRST---TALNA-NVGIYYSTQTGNCETVAGYISE-AA---G---L-EI---V--------DIGD-A---A-DDDI--------AALDSIIVGAPTWHTDEESERSGTEWDTWLY---STLPNIDVSGKNVAVFGVGDQGSYAEYYCDAAGELYDLFEAAGCKMM---GFTSTDGYDHDSSKAERD-GKFIGLMCDEDNQDDMSDDRAKAWVEQLKG---EGFF----------------------------------------------------------------------------------------------------------------------------------------------------------------------------------------------------------------------------------------------------------------------------------------------------------------------------------------------------------------------------------------------------------------------------------------------------------------------------------------------------
>Thalassiosira_punctigera_C2_tax265564_locID_CAMPEP_0172541102_seqID4513041
-MKL--FLVT----------------------------------------------------------------------VASSCL-SK-------TTLAFAPAAHH--------------N------GRSA---TALNA-KAGIYYSTQTGNTETVAGYIAE-AA---G---L-EI---S--------DIGD-A---S-DDEV--------AGLDSIIVGAPTWHTDEESERSGTEWDSWLY---NTLPNLDLSGKNVAVFGVGDSASYSEYYCDAAGELYDLFEGAGCKMM---GFTSTDGYEHDSSKAERD-GKFVGLMCDEDNQYDMSEDRAKAWVAQLKD---EGFF----------------------------------------------------------------------------------------------------------------------------------------------------------------------------------------------------------------------------------------------------------------------------------------------------------------------------------------------------------------------------------------------------------------------------------------------------------------------------------------------------
>Thalassiosira_antarctica_Strain_CCMP982_tax420261_locID_CAMPEP_0201992850_seqID10948598
-MKL--FLAI----------------------------------------------------------------------AAVSCL-SK------STTLAFAPSAHH--------------N------VRSA---TALNA-KVGIYYSTQTGNCETVAGYISE-AA---G---L-EI---A--------DIGD-A---T-DEEV--------AGLDSIIVGAPTWHTDEESERSGTSWDSWLY---DNLPNIDVSGKNVAVFGVGDQASYDEYYCDAAGELYDLFEGAGCKMM---GFTSTDGYDHSSSKAERD-GKFIGLMCDEDNQYDLSEDRAKTWVAQLKG---EGFF----------------------------------------------------------------------------------------------------------------------------------------------------------------------------------------------------------------------------------------------------------------------------------------------------------------------------------------------------------------------------------------------------------------------------------------------------------------------------------------------------
>Thalassiosira_antarctica_Strain_CCMP982_tax420261_locID_CAMPEP_0201961062_seqID10920769
-MKL--FLAI----------------------------------------------------------------------AAVSCL-SK------STTLAFAPSAQN--------------N------VRSA---TALNA-KVGIYYSTQTGNCETVAGYISE-AA---G---L-EI---A--------DIGD-A---T-DEEV--------AGLDSIIVGAPTWHTDEESERSGTSWDSWLY---DNLPNIDVSGKNVAVFGVGDQESYNDYYCDAAGELYDLFEGAGCKMM---GFTSTDGYDHSSSKAERD-GKFIGLMCDEDNQYDLSEDRAKTWVAQLKG---EGFF----------------------------------------------------------------------------------------------------------------------------------------------------------------------------------------------------------------------------------------------------------------------------------------------------------------------------------------------------------------------------------------------------------------------------------------------------------------------------------------------------
>Thalassiosira_antarctica_Strain_CCMP982_tax420261_locID_CAMPEP_0201902138_seqID10884632
-MKL--FLAI----------------------------------------------------------------------AAVSCL-SK------STTLAFAPSAHH--------------N------VRSA---TALNA-KVGIYYSTQTGNCETVAGYISE-AA---G---L-EI---A--------DIGD-A---T-DEEV--------AGLDSIIVGAPTWHTDEESERSGTSWDSWLY---DNLPNIDVSGKNVAVFGVGDQASYDEYYCDAAGELYDLFEGAGCKMM---GFTSTDGYDHSSSKAERD-GKFIGLMCDEDNQYDMSEDRAKAWVAQLKGNQYEGFF----------------------------------------------------------------------------------------------------------------------------------------------------------------------------------------------------------------------------------------------------------------------------------------------------------------------------------------------------------------------------------------------------------------------------------------------------------------------------------------------------
>Thalassiosira_sp_RCC4219_tax35127_DN10939_c0_g1_i1_4/79-234
------------------------------------------------------------------------------------------------------------------------------------------------IYYSTQTGNTETVAGYISD-AA---G---L-EI---K--------DIGD-A---T-DKDV--------LGLDSIIVGAPTWHTDEEMERSGTEWDSWLY---NTLPNLDISGKNVAVFGVGDQQSYNDYYCDAAGELYDLFEKAGCKMM---GFTSTDGYDHTSSKAERD-GKFIGLMCDEDNQYDLSEDRAKEW-----------------------------------------------------------------------------------------------------------------------------------------------------------------------------------------------------------------------------------------------------------------------------------------------------------------------------------------------------------------------------------------------------------------------------------------------------------------------------------------------------------------
>Thalassiosira_minima_RCC4583_tax340022_DN4114_c0_g1_i1_6/357-423
-------------------------------------------------------------------------------------------------------------------------------------------------------------------------------------------------------------------------------------------------------------------------DQ---CQYYCDAAGELYDLFEKAGCKMM---GFTSTDGYDHTSSKAERD-GKFIGLMCDEDNQYDLSEDRAKEW-----------------------------------------------------------------------------------------------------------------------------------------------------------------------------------------------------------------------------------------------------------------------------------------------------------------------------------------------------------------------------------------------------------------------------------------------------------------------------------------------------------------
>Thalassiosira_miniscula_Strain_CCMP1093_tax385413_locID_CAMPEP_0183702364_seqID9556091
-MKL--FVAI----------------------------------------------------------------------VAVSSL-SG-------TTLAFAPSATQ--------------N------ARSQ---TALNANKVGIYYSTQTGNTETVAGYISE-AA---G---L-EI---A--------DIGD-A---T-DADI--------TGLDSIIVGAPTWHTDEEEQRSGTVWDSWLY---DTLPNLEVSGKNVAVFGVGDQASYSEYYCDAAGELYDLFEKAGCKMM---GLTSVDGYEHESSKAERD-GKFVGLMCDEDNQYDLSEDRAKAWVAQLKD---EGFF----------------------------------------------------------------------------------------------------------------------------------------------------------------------------------------------------------------------------------------------------------------------------------------------------------------------------------------------------------------------------------------------------------------------------------------------------------------------------------------------------
>Thalassiosira_rotula_Strain_GSO102_tax49265_locID_CAMPEP_0196195314_seqID11079732
-MKL--LLTI-----------------------------------------------------------------------ATACL-TK------PTTLAFAPSASKYSY-----------N------DRST---TSLYANKVGVYFSTTTGNCETIAGYISQ-AG---G---V-EM---N--------DIGD-A---S-DSDL--------LGLDSIIVGAPTWHTDADMERSGTEWDSWLY---NTLPNIDLSGKNVAVFGVGDQQSYNDYYCDAAGELYDVFEKAGCKMM---GFTSTDGYDHSSSKAERD-GKFVGLLCDEDNQSELSEGRANDWVAQLKE---EGFF----------------------------------------------------------------------------------------------------------------------------------------------------------------------------------------------------------------------------------------------------------------------------------------------------------------------------------------------------------------------------------------------------------------------------------------------------------------------------------------------------
>Skeletonema_dohrnii_Strain_SkelB_tax267566_locID_CAMPEP_0195180118_seqID8831825
-MKF--ILAI----------------------------------------------------------------------VAVSSF-SG-------TTLAFAPSA----------------S------SRIA---TALNA-KVGIYYSTQTGNCEIVAEYIAQ-AA---G---L-EI---A--------DIGD-V---S-DDMI--------LGLDSIIVGAPTWNTDEEEERSGTEWDTWLY---SSLPKLDLSGKKVAVFGVGDQQSYNDYYCDAAGELYDQFKKCGCTMC---GFTSIEGYEHSASKAERD-GKFVGLMCDEDNQYDLSEGRAKDWVDQLKG---EGFF----------------------------------------------------------------------------------------------------------------------------------------------------------------------------------------------------------------------------------------------------------------------------------------------------------------------------------------------------------------------------------------------------------------------------------------------------------------------------------------------------
>Skeletonema_japonicum_Strain_CCMP2506_tax267983_locID_CAMPEP_0201723242_seqID8884646
-MKF--IIAI----------------------------------------------------------------------VAASSI-SG-------TAFAFAPSA----------------S------SRIS---TALNA-KVGIYYSTQTGNTEVVADYIAQ-AA---G---L-EI---A--------DIGD-V---S-DDTV--------LGLDSIIVGAPTWHTDEEVERSGTEWDSWLY---SNLPNLDLSGKKVAVFGVGDQQSYTDYYCDAAGELYDEFKKVGCTMC---GYTSTDGYDHQASKAERD-GKFIGLMCDEDNQYDMSEDRAKAWVEQLKG---EGFF----------------------------------------------------------------------------------------------------------------------------------------------------------------------------------------------------------------------------------------------------------------------------------------------------------------------------------------------------------------------------------------------------------------------------------------------------------------------------------------------------
>Odontella_aurita_isolate_1302_5_tax2838_locID_CAMPEP_0113559728_seqID1090515
-MKFTALTTT----------------------------------------------------------------------LVLASL-AP-------STLAFGPQRAA--------------F------TRCS---TALNA-NAGLYYSSTTGNTEVVAGYIAE-AA---G---L-EA---E--------EIGD-A---T-NSDV--------EGQGALIVGAPTWHTDADSERSGTTWDSWLY---DTLPNLKVEGKKVAVFGVGDQQSYGDYYCDAAGELYDLFEAKGCKMF---GFTSTDGX----------------------------------------------------------------------------------------------------------------------------------------------------------------------------------------------------------------------------------------------------------------------------------------------------------------------------------------------------------------------------------------------------------------------------------------------------------------------------------------------------------------------------------------------------
>Odontella_aurita_isolate_1302_5_tax2838_locID_CAMPEP_0113538034_seqID1078267
-MKFTALTTT----------------------------------------------------------------------LVLASL-AP-------ITLAFGPQRAA--------------F------TRCS---TALNA-DAGLYYSSTTGNTEVVAGYIAE-AA---G---L-EA---E--------EIGD-A---T-NSDV--------EGQGALIVGAPTWHTDADSERSGTTWDSWLY---DTLPNLKVEGKKVAVFGVGDQQSYGDYYCDAAGELYDLFEAKGCKMF---GFTSTDGYEHQSSKAERD-GKFIGLMCDEDNQYDLSEDRAKAWIAQLKD---EGFF----------------------------------------------------------------------------------------------------------------------------------------------------------------------------------------------------------------------------------------------------------------------------------------------------------------------------------------------------------------------------------------------------------------------------------------------------------------------------------------------------
>Odontella_aurita_isolate_1302_5_tax2838_locID_CAMPEP_0113549782_seqID1077622
-MKFTALTTT----------------------------------------------------------------------LVLSSL-AP-------ITLAFGPQRAA--------------F------TRCS---TALNA-DAGLYYSSTTGNTEVVAGYIAE-AA---G---L-EA---E--------EIGD-A---T-NSDV--------EGQGALIVGAPTWHTDADSERSGTTWDSWLY---DTLPNLKVEGKKVAVFGVGDQQSYSDYYCDAAGELYDLFEAKGCKMF---GFTSTDGYEHESSKAERD-GKFXGLLCDEDNQYDLSEDRAKAWIAQLKD---EGFF----------------------------------------------------------------------------------------------------------------------------------------------------------------------------------------------------------------------------------------------------------------------------------------------------------------------------------------------------------------------------------------------------------------------------------------------------------------------------------------------------
>Odontella_aurita_isolate_1302_5_tax2838_locID_CAMPEP_0113591958_seqID1077497
-MKFTALTTT----------------------------------------------------------------------LVLASL-AP-------STLAFGPXRAA--------------F------TRCS---TALNA-NAGLYYSSTTGNTEVVAGYIAE-AA---G---L-EA---E--------EIGD-A---T-NSDV--------EGHDALIVGAPTWHTGEDSERSGTTWDSWLY---DTLPNLKVEGKKVAVFGVGDQQSYSDYYCDAAGELYDLFEAKGCKMF---GFTSTDGYEHQSSKAERD-GKFIGLMCDEDNQYDLSEDRAKAWIAQLKE---KASSEQQMK-----------------------------------------------------------------------------------------------------------------------------------------------------------------------------------------------------------------------------------------------------------------------------------------------------------------------------------------------------------------------------------------------------------------------------------------------------------------------------------------------
>Thalassiosira_sp_tax35127_locID_CAMPEP_0181079524_seqID4599750
-----------------------------------------------------------------------------------------------------------------------------------A---TSLDANKVGIYYGTQTGNTETVGGYIAA-AA--DG---L-EL---K--------DIGD-A---S-DDEI--------GGLDSIIVGAPTWHTDEESERSGTSWDQWLY---DNLPNIDVSGKNVAVFGVGDQASYSEYYC------------------------XXDGYDHESSKAMRD-GKFIGLMCDEDNQYDMSEDRAKAWIGQLKD---EGFF----------------------------------------------------------------------------------------------------------------------------------------------------------------------------------------------------------------------------------------------------------------------------------------------------------------------------------------------------------------------------------------------------------------------------------------------------------------------------------------------------
>Minidiscus_variabilis_RCC4665_tax659878_DN5672_c0_g1_i1_5/652-807
------------------------------------------------------------------------------------------------------------------------------------------------VYYSTQTGNTQQCAEYIAG-AA---G---L-DL---E--------DVGD-V---A-DSDV--------LKQDSIIVGAPTWHTDSESERSGTSWDDWLY---NNLPNIDMSGKKVAVFGCGDQQSYNEYYCDAAGELYDLFSKAGATMC---GFTSTEGYDHSASKAERD-GQFIGCMFDEDNQYDMSEDRAKAW-----------------------------------------------------------------------------------------------------------------------------------------------------------------------------------------------------------------------------------------------------------------------------------------------------------------------------------------------------------------------------------------------------------------------------------------------------------------------------------------------------------------
>Minidiscus_variabilis_CCMP495_tax659878_jgi|Mintr2|790515|gm1.21077_g/38-191
------------------------------------------------------------------------------------------------------------------------------------------------VYYSTQTGNTQTCAEYIAG-AA---G---L-DL---E--------DVGD-V---A-DADV--------LKQDSIIVGAPTWHTDSESERSGTSWDDWLY---NNLPNIDMSGKKVAVFGCGDQQS--EYYCDAAGELYDLFSKAGATMC---GFTSTEGYDHSASKAERD-GQFIGCMFDEDNQYDMSEDRAKAW-----------------------------------------------------------------------------------------------------------------------------------------------------------------------------------------------------------------------------------------------------------------------------------------------------------------------------------------------------------------------------------------------------------------------------------------------------------------------------------------------------------------
>Minidiscus_variabilis_RCC4665_tax659878_DN5672_c0_g1_i7_6/652-745
------------------------------------------------------------------------------------------------------------------------------------------------VYYSTQTGNTQQCAEYIAG-AA---G---L-DL---E--------DVGD-V---A-DSDV--------LKQDSIIVGAPTWHTDSESERSGTSWDDWLY---NNLPNIDMSGKKVAVFGCGDQQSYK--YV---------------------------------------------------------------------------------------------------------------------------------------------------------------------------------------------------------------------------------------------------------------------------------------------------------------------------------------------------------------------------------------------------------------------------------------------------------------------------------------------------------------------------------------------------------------------------------
>Corethron_pennatum_Strain_L29A3_tax218684_locID_CAMPEP_0194266102_seqID6802610
NMFSNAVKTL----------------------------------------------------------------------LAIALV-EG------TNGFAFVPSNS----------VGH-AA------PKTK---SSLQM-GIGLYYSTSTGNTETCAGYIAA-AT---G---L-EA---E--------DIGD-A---E-NDAV--------TGADALIVGAPTWHTDAETERSGTTWDDWLY---NTLPDLDLTGKKVAVFGCGDQESYSDYYCDAAGELYDLFEAKGCKMY---GMTSPEGYNHQSSKAERD-GKFVGAMFDEDNQYDESEGRATAWIAQLKE---EGFM----------------------------------------------------------------------------------------------------------------------------------------------------------------------------------------------------------------------------------------------------------------------------------------------------------------------------------------------------------------------------------------------------------------------------------------------------------------------------------------------------
>Minchinia_chitonis_tax262233_locID_CAMPEP_0194451234_seqID6895118
---------------------------------------------------------------------------------------------------------------------------------------XFFFQAEDGIRDW-SVTGVQTCAGYIAA-AT---G---L-EA---E--------DIGD-A---E-NDAV--------TGADALIVGAPTWHTDAETERSGTTWDDWLY---NTLPDLDLTGKKVAVFGCGDQESYSDYYCDAAGELYDLFEAKGCKMY---GMTSPEGYNHQSSKAERD-GKFVGAMFDEDNQYDESEGRAAAWIAQLKE---EGFM----------------------------------------------------------------------------------------------------------------------------------------------------------------------------------------------------------------------------------------------------------------------------------------------------------------------------------------------------------------------------------------------------------------------------------------------------------------------------------------------------
>Thalassiosira_oceanica_CCMP1005_tax637379_locID_gi|397609992|gb|EJK606051|_seqID4144753
--MALMTILS----------------------------------------------------------------------TLVVTA-SA------AHAFAFAPS------------PPG-FV------VRSS---TALGV-SAGVFYTTQTGNTETVAGYIAE-AA---D---L-EM---E--------DIAD-V---E-DDEI--------EELDTLIVGAPTWHTGAETERSGTEWDTWLY---ETLPDIDVKGKNVAVFGCGDQMSYSDNFADAVGELYDLFEAAGANMV---GATSTDGYEHSDSKAMRD-GKFVGLLCDEDNQYDLSEERAKSWVEQLKS---EGAL----------------------------------------------------------------------------------------------------------------------------------------------------------------------------------------------------------------------------------------------------------------------------------------------------------------------------------------------------------------------------------------------------------------------------------------------------------------------------------------------------
>Thalassiosira_oceanica_Strain_CCMP1005_tax159749_locID_CAMPEP_0202268028_seqID11585400
-----MKLST----------------------------------------------------------------------KMVAAA-SA------ARALAFAPT--------------S-YQ------ARSS---TALDA-SAGLFYSTQTGNTETVAGYLAD-AT---G---L-EM---K--------DIGDQV---K-DSEI--------AELDTLIVGAPTWHTDSETERSGTEWDSWLY---DTLPNIDVKGKNVAVFGCGDQQSYSDYFCDAVGELYDLFEAAGANMV---GLTSTDDYDHQGSKAERD-GKFAGLLCDEDNQYDLSEDRAKAWVEQLKX-----------------------------------------------------------------------------------------------------------------------------------------------------------------------------------------------------------------------------------------------------------------------------------------------------------------------------------------------------------------------------------------------------------------------------------------------------------------------------------------------------------
>Chaetoceros_dichaeta_Strain_CCMP1751_tax420782_locID_CAMPEP_0198248408_seqID16416501
----MKLSIA----------------------------------------------------------------------IILSAA---------GITEAWVTPGA----------------------ARSS---TALN----GVYYSTSTGNTETIAGYIAE-AA---G---SGDA---E--------EIGD-A---S-DDAI--------TGADYLIVGAPTWHTDAEDQRSGTTWDEWLY---ETLPNLDLDGKKVAIFGCGDQESYADYYCDAAGELYDQFTAKGAKIY---GMTSTDGYNHAGSKAEVD-GKFVGLMCDEDNQYDESEPRAKAW-----------------------------------------------------------------------------------------------------------------------------------------------------------------------------------------------------------------------------------------------------------------------------------------------------------------------------------------------------------------------------------------------------------------------------------------------------------------------------------------------------------------
>Phaeodactylum_tricornutum_tax2850_locID_jgi|Phatr2|23658|estExt_gwp_gw1C_chr_260015_seqID3986571
--MNTQFVSA----------------------------------------------------------------------LLLASA-------AITNGFAFVNTHRY---------------------TAST---TALEA-GVKIYYSSSTGNTEQVAEYISK-AG---G--DL-PM---D--------DIGD-A---T-NEEV--------EGLDCLIVGAPTWHTGADEQRSGTSWDDWLY---TTLPNLKVEGKKVAVFGVGDQQSYGDNFCDAAGELYDLFSAKGCKVF---GMTSTEGYDHTESKAEVD-GKFVGLMFDEDNQYELSEERAKAWIGQLKS---EGFF----------------------------------------------------------------------------------------------------------------------------------------------------------------------------------------------------------------------------------------------------------------------------------------------------------------------------------------------------------------------------------------------------------------------------------------------------------------------------------------------------
>Nitzschia_hildebrandi_GAI-293_tax303405_jgi|Nithil2|25320|g33292.t1/48-203
-------------------------------------------------------------------------------------------------------------------------------------------------YYSTSTGNTETVAGYIST-AV---G---V-EA---E--------EIGN-V---S-GDEI--------MQHEAIIVGAPTWHTGADEQRSGTEWDQWLY---STLPKLDMTGKKVAIFGVGDQESYGDNFCDAAGELFDLFQARGAEMY---GHTSQEGYNHNESKAVRG-DKFCGLMCDEDNQYDLSEDRVKNW-----------------------------------------------------------------------------------------------------------------------------------------------------------------------------------------------------------------------------------------------------------------------------------------------------------------------------------------------------------------------------------------------------------------------------------------------------------------------------------------------------------------
>Thalassiothrix_antarctica_Strain_L6_D1_tax1049557_locID_CAMPEP_0194136092_seqID6650593
----------------------------------------------------------------------------MKFSAVILFA---------ASANAFAPISQS---------------------PALS---TELN--SVGVYYSTSTGNTETVCGYICE-EI---G---A-EM---V--------DIGD-A---E-DSEI--------ASHDPLIVGAPTWHTGADEQRSGTSWDDWLY---DTLPNVELEGKKVAIFGVGDQASYADNFCDAAGELYDLFSAKGCTII---GKTSTDGYDHEESKAVVD-DQFVGLMCDEDNQDDLSEDRAKAWVEQLKG---EGMEV---------------------------------------------------------------------------------------------------------------------------------------------------------------------------------------------------------------------------------------------------------------------------------------------------------------------------------------------------------------------------------------------------------------------------------------------------------------------------------------------------
>Thalassiothrix_antarctica_Strain_L6_D1_tax1049557_locID_CAMPEP_0194146096_seqID6650089
----------------------------------------------------------------------------MKFCAVIALA---------AHTHAFAPLSQK---------------------PAFN---SELN--SVGVYYSTSTGNTETVCGYICE-AI---G---A-EM---I--------DIGD-A---E-DDEI--------ASHDTLIVGAPTWHTGADEQRSGTSWDDWLY---DTLPNVDLDGKKVAVFGVGDQASYADNFCDAAGELYDLFSAKGCTMI---GKTSTDGYDHEESKAVVD-DQFVGLMCDEDNQDDLSEERANAWIEQLKG---EGMEV---------------------------------------------------------------------------------------------------------------------------------------------------------------------------------------------------------------------------------------------------------------------------------------------------------------------------------------------------------------------------------------------------------------------------------------------------------------------------------------------------
>Thalassiothrix_antarctica_Strain_L6_D1_tax1049557_locID_CAMPEP_0194139162_seqID6648255
----------------------------------------------------------------------------MKFCAAIVFA---------ASVNGFAPLTQK---------------------PAFN---SELN--SVGVYYSTSTGNTETVCGYICE-EL---G---A-DM---I--------DIAD-A---E-DEEI--------AAHDTIIVGAPTWNTGADEQRSGTGWDDWLY---DTLPNLDFSGKKVAVFGVGDQASYADNYCDAAGELYDLFKANGATMI---GATSTDGYDHEESKAIVD-DKFVGLMCDEDNQDDLSEDRAKAWIEQLKG---EGMTV---------------------------------------------------------------------------------------------------------------------------------------------------------------------------------------------------------------------------------------------------------------------------------------------------------------------------------------------------------------------------------------------------------------------------------------------------------------------------------------------------
>Thalassiothrix_antarctica_Strain_L6_D1_tax1049557_locID_CAMPEP_0194133880_seqID6654583
----------------------------------------------------------------------------XKFSAVIVLA---------AYANAFAPLSQK---------------------LAFN---TELN--SVGVYYSTSTGNTETVCGYICE-EL---G---A-DM---I--------DIAD-A---E-DGEI--------TSHDTIIVGAPTWNTGADEQRSGTGWDDWLY---DTLPNLELDGKKVAVFGVGDQASYADNYCDAAGELYDLFKDKGCTMI---GMTSTDGYDHEESKAIVD-DKFVGLMCDEDNQDDLSEDRAKAWIEQLKG---EGM-----------------------------------------------------------------------------------------------------------------------------------------------------------------------------------------------------------------------------------------------------------------------------------------------------------------------------------------------------------------------------------------------------------------------------------------------------------------------------------------------------
>Thalassionema_nitzschioides_Strain_L26_B_tax33649_locID_CAMPEP_0194201940_seqID6690020
TLKFNMMIAT----------------------------------------------------------------------AVLALA---------GSAHGFAGVAQP---------------------RSFA---TSLN--SVGIYYSSSTGNTETVAGYISE-EI---G---V-DI---V--------DISD-A---S-DEEI--------LAHDGLIVGAPTWNTGEDEQRSGTSWDDWLY---DTLPDLDIGDKKVAVFGCGDQASYSDNFADAAGELHDLFSAKGCTML---GMTSTDGYEHDDSKAMKD-GKFVGAIFDEDNQYELSEDRAKAWVAQLKK---EGMPL---------------------------------------------------------------------------------------------------------------------------------------------------------------------------------------------------------------------------------------------------------------------------------------------------------------------------------------------------------------------------------------------------------------------------------------------------------------------------------------------------
>Thalassionema_frauenfeldii_tax186022_locID_CAMPEP_0178907704_seqID4264315
-------MKI----------------------------------------------------------------------ALLALV---------GSAHGFAGIAQR---------------------RTFA---TSLN--AVGIYYSSSTGNTETVAGYIND-AI---GDDDV-VC---A--------DISD-A---T-DDEI--------QELDGLIVGAPTWNTGADEQRTGTFWDDWLY---DTLPNLDLTDKKVAVFGCGDQESYSDNFCDAVGELYDLFSAKGCKMI---GMTSTDGYEHEDSKAQKD-GKFVGAIFDEDNQYELSEDRAKAWVAQLKE---EGMPL---------------------------------------------------------------------------------------------------------------------------------------------------------------------------------------------------------------------------------------------------------------------------------------------------------------------------------------------------------------------------------------------------------------------------------------------------------------------------------------------------
>Fragilariopsis_kerguelensis_Strain_L26_C5_tax186038_locID_CAMPEP_0170997016_seqID9529402
-----------------------------------------------------------XTNSIHIITXPFGNKMFSRTILAAAFL---------ASTNAFAPVVNQ---------------------APTS---TALN--AVSIFFSTSTGNTETDAGYLAE-AS---G---V-EA---V--------NIAD-A---E-SDAV--------TGADGLIIGAPTWNTGADDCRSGTDWDDWLY---DTLPDLELEGKPVAIFGCGDQSGYADNYCDAAGELYDLFSAKGCKMM---GMTSPDGYEHTESKAIRD-DKFVGLMFDEDNQYDMSEDRAKAWVAQLKE---EGFPL---------------------------------------------------------------------------------------------------------------------------------------------------------------------------------------------------------------------------------------------------------------------------------------------------------------------------------------------------------------------------------------------------------------------------------------------------------------------------------------------------
>Fragilariopsis_kerguelensis_Strain_L26_C5_tax186038_locID_CAMPEP_0170914250_seqID9484263
-----------------------------------------------LHHPPMPHNVNSATNSIHIITTPFGNKMFSRTILTAAFL---------ASTNAFAPVVNQ---------------------APTS---TALN--AVSIFFSTSTGNTETDAGYLAE-AS---G---V-EA---V--------NIAD-A---E-SDAV--------TGADGLIIGAPTWNTGADDCRSGTDWDDWLY---DTLPDLELEGKPVAIFGCGDQSGYADNYXDAAGELYDLFSAKGCKMM---GMTSPDGYEHTESKAIRD-DKFVGLMFDEDNQYDMSEDRAKAWVAQLKE---EGFPL---------------------------------------------------------------------------------------------------------------------------------------------------------------------------------------------------------------------------------------------------------------------------------------------------------------------------------------------------------------------------------------------------------------------------------------------------------------------------------------------------
>Fragilariopsis_kerguelensis_Strain_L2_C3_tax186038_locID_CAMPEP_0196051780_seqID11002946
----------------------------------------------------------PQRMQYILSSSPFGNKMFSRTILAAAFL---------ASTNAFAPVVNQ---------------------ASTS---TALN--AVSIFFSTSTGNTETDAGYLAE-AS---G---V-EA---V--------NIAD-A---E-SDAV--------TGADGLIIGAPTWNTGADDCRSGTDWDDWLY---DTLPDLELEGKPVAIFGCGDQSGYADNYCDAAGELYDLFSAKGCKMM---GMTSPDGYEHTESKAIRD-DKFVGLMFDEDNQYDMSEDRAKAWVAQLKE---EGFPL---------------------------------------------------------------------------------------------------------------------------------------------------------------------------------------------------------------------------------------------------------------------------------------------------------------------------------------------------------------------------------------------------------------------------------------------------------------------------------------------------
>Proboscia_alata_Strain_PI_D3_tax216777_locID_CAMPEP_0194397758_seqID6867689
---------------------------------------------------XKCISGRGEEPKSRRVSQYKISSTLKNISKMKFSCVAALPLLSMVDGFAFVPQKA----------------------TTSS---TALD--ATPVYYSTSTGNTETVAGYIVE-AS---G---GDEA---E--------DIGD-V---D-DDTI--------AGLDSMIIGAPTWHTGAEEERSGTSWDEWLY---SNLENMDLSGKKVAIFGVGDQASYADNFCDAAGELYDCFTAKGAKVY---GMTSTDGYDHSESKAIVD-GKFVGLMCDEDNQ----------------------------------------------------------------------------------------------------------------------------------------------------------------------------------------------------------------------------------------------------------------------------------------------------------------------------------------------------------------------------------------------------------------------------------------------------------------------------------------------------------------------------
>Proboscia_inermis_Strain_CCAP10641_tax420281_locID_CAMPEP_0171292998_seqID10313629
---------------------------------------------------------------------------------MKFSCVAALPLLSMVDGFAFVPQKA----------------------ATSS---TALD--ATPVYYSTSTGNTETVAGYIVE-AS---G---GDEA---E--------DIGD-V---D-DDTI--------AGLDSMIIGAPTWHTGAEEERSGTSWDEWLY---SNLENMDVSGKKVAIFGVGDQASYADNFCDAAGELYDCFTAKGAKVY---GMTSTDGYDHEESKAIVD-GKFVGLMCDEDNQ----------------------------------------------------------------------------------------------------------------------------------------------------------------------------------------------------------------------------------------------------------------------------------------------------------------------------------------------------------------------------------------------------------------------------------------------------------------------------------------------------------------------------
>Proboscia_alata_Strain_PI_D3_tax216777_locID_CAMPEP_0194403334_seqID6871680
-------------------------------------------------------------XKYGNCCWVNIRSIVSIKIKMKFTVAALPILASVVDGFAFVPQKA----------------------VTSS---TALE--SSACYFATSTGNTETVAGYIAA-AA---G---L-DA---E--------DIGD-V---E-DATL--------LGHDSIIVGAPTWNTGADDERSGTGWDEWLY---SNLSELDMTGKKVAIFGVGDQASYSENFCDAAGELYDCFTAKGATVF---GRTSTDGYDHSESKAVVD-DKFVGLMCDEDNQYDASEKRAADWIAQLKE---EGFF----------------------------------------------------------------------------------------------------------------------------------------------------------------------------------------------------------------------------------------------------------------------------------------------------------------------------------------------------------------------------------------------------------------------------------------------------------------------------------------------------
>Proboscia_inermis_Strain_CCAP10641_tax420281_locID_CAMPEP_0171319130_seqID10325541
---------------------------------------------------------------------------------------------XVVDGFAFVPQKV----------------------VTSS---TALE--SSACYFATSTGNTETVAGYIAA-AA---G---L-DA---E--------DIGD-V---E-DATL--------LGHDSIIVGAPTWNTGADDERSGTGWDEWLY---SNLSELDMTGKKVAIFGVGDQASYSENFCDAAGELYDCFTAKGATVF---GRTSTDGYDHSESKAVVD-DKFVGLMCDEDNQYDASEKRAADWIAQLKE---EGFF----------------------------------------------------------------------------------------------------------------------------------------------------------------------------------------------------------------------------------------------------------------------------------------------------------------------------------------------------------------------------------------------------------------------------------------------------------------------------------------------------
>Pelagococcus_subviridis_Strain_CCMP1429_tax35679_locID_CAMPEP_0195685840_seqID10564884
----------------------------------------------------------------------------MAKLALALLA---------GSATAFAPAAKSA--------------------APRA---APLN--AVGVYYSTTTGNTETVAGYITA-AT---G---I-EA---A--------DIDE-A---D-DDTL--------LSMDTLICGAPTWHTGADEQRSGTAWDEFLY---DRLPSLDLSGKKVAIFGLGDQGSYGDNFCDAAGELYDCFTAQGATVV---GMTATDDYDYSDSKALRD-GQFCGLLCDEDNEYDKSEGRVNAWIEQIKG---EGVSF---------------------------------------------------------------------------------------------------------------------------------------------------------------------------------------------------------------------------------------------------------------------------------------------------------------------------------------------------------------------------------------------------------------------------------------------------------------------------------------------------
>Pelagomonas_calceolata__Strain_CCMP1756_tax35677_locID_CAMPEP_0195912870_seqID10683936
-----------------------------------------------------------------------------------------------------APAPAKA--------------------APRA---APLN--AVGLYYSTTTGNTETVAGYLTA-AT---G---I-EA---V--------DIDS-V---D-DETL--------TSMDALICGAPTWHTGADEQRSGTAWDEFLY---DRLPSLDLSGKKVAIFGLGDQGSYGDNFCDAAGELYDCFSAQGATMV---GLTATDDYDYSDSKALRD-GKFCGLLCDEDNEYDKSEGRANDWVEQLKG---EGVAFKX-------------------------------------------------------------------------------------------------------------------------------------------------------------------------------------------------------------------------------------------------------------------------------------------------------------------------------------------------------------------------------------------------------------------------------------------------------------------------------------------------
>Pelagomonas_calceolata_RCC969_tax35677_locID_CAMPEP_0119226354_seqID1037791
----------------------------------------------------------------XLPAHLQNRSKMPSKLALALCL---------SPAAAFAPAPAKA--------------------APRA---APLN--AVGLYYSTTTGNTETVAGYLTA-AT---G---I-EA---V--------DIDS-V---D-DETL--------SSMDALICGAPTWHTGADEQRSGTAWDEFLY---DRLPSLDLSGKKVAIFGLGDQGSYGDNFCDAAGELYDCFSAQGATMV---GMTSPDDYDYSDSKALRD-GQFCGLLCDEDNEYDKSEGRANDWVEQLKG---EGVAF---------------------------------------------------------------------------------------------------------------------------------------------------------------------------------------------------------------------------------------------------------------------------------------------------------------------------------------------------------------------------------------------------------------------------------------------------------------------------------------------------
>Pelagomonas_calceolata_BOUM81-4_tax35675_METDB-00310-1-DN28989-c0-g1-i1_6/39-136
----------------------------------------------------------------------------------------------------------------------------------------------------------------------------------------------------------------------------------------R--ARWDEFLY---DRLPSLDLSGKKVAIFGLGDQGSYGDNFCDAAGELYDCFSAQGATMV---GLTATDDYDYSDSKALRD-GKFCGLLCDEDNEYDKSEGRANDW-----------------------------------------------------------------------------------------------------------------------------------------------------------------------------------------------------------------------------------------------------------------------------------------------------------------------------------------------------------------------------------------------------------------------------------------------------------------------------------------------------------------
>Genus_nov_species_nov_RCC1024_tax114041_locID_CAMPEP_0119260042_seqID2498700
----------------------------------------------------------------------------MQKLILALAA---------APAAAFMAPAAKP--------------------AVKA---APLN--AVGLYYSTTTGNTETVAGYISA-AT---G---L-EA---E--------DIDS-V---E-DDTL--------MSMDTLICGAPTWHTGADEQRSGTAWDEFLY---DRLPNLDMSGKKVAIFGLGDQGSYGDNFCDAAGELYDCFTAQGATVI---GMTSDADYDYTDSKSLRD-GKFCGLLCDEDNEYDKSEERSNSWVEQLKG---EGMAL---------------------------------------------------------------------------------------------------------------------------------------------------------------------------------------------------------------------------------------------------------------------------------------------------------------------------------------------------------------------------------------------------------------------------------------------------------------------------------------------------
>Sarcinochrysis_sp_Strain_CCMP770_tax54406_locID_CAMPEP_0197416450_seqID14715699
------MASL----------------------------------------------------------------------FAAMLL---------ASATAFHVPKPAM----------R-TT------MRPS---TALN--AVGVIYSTTTGNTENVAGYIKD-AA---G---LDEI---Y--------EISE-V---S-DDTF--------VGFDGLIVGAPTWHTGADEMRSGTSWDDFLY---SNLPNMDLNGKKVAIFGVGDQGSYAENFCDAAGELYDCLKARGADII---GFTSTDDYDHDDSKAIRD-GKFCGAMFDEDNQFDLSEGRAAAWISQLKS---EGMPF---------------------------------------------------------------------------------------------------------------------------------------------------------------------------------------------------------------------------------------------------------------------------------------------------------------------------------------------------------------------------------------------------------------------------------------------------------------------------------------------------
>Picochlorum_oklahomensis_CCMP2329_tax249345_locID_CAMPEP_0118804904_seqID3286358
------------------------------------------------------------------------------------XMRCSVLAVVAWHVAAFVPRSAT---------------------TPRA---APLQ--AVGIFYSTTTGNTENVAGYLQE-AA---G---SASL---Y--------EIGD-V---K-DETF--------TGFDGMIVGAPTWHTGADEMRSGTSWDDFLY---TNLPNMDLTGKKVAIFGVGDQSSYPDNFCDAAGELYDCLTARGATVL---GFTSTADYEHDDSKAVRD-GKFCGQMFDEDNEADLSADRASAWIKQLTD---EGMPFNDVNDTPPWHIPMCLLQRRLVLRRLLREGDLEGFESRS-------------------------------------------------------------------------------------------------------------------------------------------------------------------------------------------------------------------------------------------------------------------------------------------------------------------------------------------------------------------------------------------------------------------------------------------------------------
>Chrysoreinhardia_sp_CCMP3193_tax1104430_locID_CAMPEP_0118889546_seqID3319112
---------------------------------------------LYARHGARSSSEASGTSSFAAKARCAEHHCTEERHLTMLTVVAWLFFAASSSVGAFQPLAATT--------------------QQRTRVLPPLQ--AVGIVYSTTTGNTENVAGYLKDAAA---G---VDDI---Y--------DVGD-L---S-DETI--------LAYDGLIVGAPTWHTGADEQRSGTSWDDWLY---SNLPNLDFKGKKVAIFGVGDQGSYADNFCDAAGELYDCFLKQGADLI---GFTDTDGYDHDDSKAIRD-GKFCGAMFDEDNQSDLSADRATAWIDQLKK---EGMPF---------------------------------------------------------------------------------------------------------------------------------------------------------------------------------------------------------------------------------------------------------------------------------------------------------------------------------------------------------------------------------------------------------------------------------------------------------------------------------------------------
>Florenciella_parvula_Strain_RCC1693_tax236787_locID_CAMPEP_0182524720_seqID14892503
----MKFTAI----------------------------------------------------------------------VLALAM---------GTASAFTTTAWTRQTR-----------------RSAK---SAMSM-KAALFYSTTTGNTETCAGYIAE-AT---G---L-SP---V--------DIGD-A---S-ADDV--------TSCDDLICGAPTWHTGADEQRSGTEWDSFLY---DTLPGMDLSGKKVAIFGLGDQAGYGDNFCDAMGELHDLFTAAGATVV---GATSTDGYDHADTKSIRD-GKFVGMPFDEDNQYDMSEDRAKSWVEQLKG---EGMSL---------------------------------------------------------------------------------------------------------------------------------------------------------------------------------------------------------------------------------------------------------------------------------------------------------------------------------------------------------------------------------------------------------------------------------------------------------------------------------------------------
>Dictyocha_speculum_Strain_CCMP1381_tax35687_locID_CAMPEP_0185781448_seqID14750507
-----------------------------------------------------------------------------------------------------------------------------------------------------------------XE-VT---G---L-EA---V--------DISD-V---T-DDDI--------AAADCLICGAPTWHTGADEQRSGTEWDGFLY---ERLPNLDLSGKKIGIFGLGDQSGYGDNFCDAMGELYDLFTAKGATVV---GMTSVDGYDHSESKSIRD-GKFVGMPFDEDNQYDLSEDRAKAWCAQLES---EGMAW---------------------------------------------------------------------------------------------------------------------------------------------------------------------------------------------------------------------------------------------------------------------------------------------------------------------------------------------------------------------------------------------------------------------------------------------------------------------------------------------------
>Dictyocha_speculum_Strain_CCMP1381_tax35687_locID_CAMPEP_0185755378_seqID14760662
---MARLSAA----------------------------------------------------------------------ILVLAL---------GACNAFAPRTFSTAATSMR--------------RSSR---ASVEM-AAVLAYSTTTGNTETCAGYITE-VT---G---L-EA---V--------DISD-V---T-DDDI--------AAADCLICGAPTWHTGADEQRSGTEWDGFLY---ERLPNLDLSGKKIGIFGLGDQAGYGDNYVDAMGELYDLFTAKGATIC---GFTSTDGYDHTESKSIRD-GKFVGMAFDEDNQYDLSEGRAKAWCAQLES---EGMSW---------------------------------------------------------------------------------------------------------------------------------------------------------------------------------------------------------------------------------------------------------------------------------------------------------------------------------------------------------------------------------------------------------------------------------------------------------------------------------------------------
>Chrysoreinhardia_sp_Strain_CCMP2950_tax1104430_locID_CAMPEP_0185691764_seqID14680975
-------------------------------------------------HDDADVHAHHPAHELKKKGRPPAAMMSVNVGVIVLCLTYTPTRAFRQHLGAWKGTKPVV--------------------RSGP---VPLH--AVGIFYSTTTGNTETVAGYIQE-AA---D---LGEI---E--------DIGS-V---S-DDVI--------TSLDGLVVGAPTWHTGADEMRSGTSWDDWLY---TNLPNLDLKGKKVAIFGVGDQVSYADNFCDAAGELYDCFVGRGAEIV---GMTSTDGYDHTDSKAIRD-GKFCGLMCDEDNQPDLSAERAAAWVKQLKS---EGMPF---------------------------------------------------------------------------------------------------------------------------------------------------------------------------------------------------------------------------------------------------------------------------------------------------------------------------------------------------------------------------------------------------------------------------------------------------------------------------------------------------
>Synedropsis_recta_cf_CCMP1620_tax265551_locID_CAMPEP_0119013084_seqID1155246
--------------------------------------------------------------------------------MKVSTAVACFSVLASANGFAVVSRSPSF--------------------VSTS---SALN--AAGIYYSSATGNTETIAGYISK-AA---G---DLSM---D--------DIGD-A---T-EDEI--------KALDAIIVGAPTWHTGADDQRSGTSWDDWLY---DTLPGLDLKDKKVAVFGCGDQSSYGDYFCDAAGELHELFAKAGCKMY---GLTSTDGYDYTDSKSLIT-DKFCGLLCDEDNQYDLSEGRVTDWVAQLKT---EGFF----------------------------------------------------------------------------------------------------------------------------------------------------------------------------------------------------------------------------------------------------------------------------------------------------------------------------------------------------------------------------------------------------------------------------------------------------------------------------------------------------
>Entomoneis_sp_Strain_CCMP2396_tax186043_locID_CAMPEP_0198136858_seqID16363904
----MMKISM----------------------------------------------------------------------ICMSMLAT-------ANGFTLITNGRSFGA------------------ARAA---TSLN--DVKIYYSSSTGNTETVAGYISE-AA--GG---L-AM---D--------DISD-A---K-ETEL--------IENDAMIVGAPTWHTGEDEQRSGTSWDEWLY---DILPNIDLKDKKVAVFGVGDQESYGDYFCDAAGELYDCFTAAGCKMY---GMTSTEGYDHSDSKAQRG-DKFCGLLCDEDNQYDLSQQRAGAWIEQLKA---EGFF----------------------------------------------------------------------------------------------------------------------------------------------------------------------------------------------------------------------------------------------------------------------------------------------------------------------------------------------------------------------------------------------------------------------------------------------------------------------------------------------------
>Karenia_brevis_Strain_CCMP2229_tax156230_locID_CAMPEP_0174218620_seqID5129262
HFLKMRTFAFVLACVACSGYGRRVHPQH----------DNLEKGAARLEAFIMDASTL--AQEGMEEHLERHAARGKEATLCQVMAA----TNPAAAFQA--GGS----G----LSAPL-RA------RRAA---MSPRM-SVGLYYSTSTGNTETVAEYIAG-AA---G---IEDW---K--------DIGD-A---D-DAEI--------TGHDAIIVGAPTWHTGADSERSGTSWDEWLY---NTLPNLDFSGKKVAIFGVGDSGSYSDNFCDAAGELYDLFTGKGAKVF---GMTPSDGYDYTESKSVVD-DKFVGRMFDEDSYSDESEERAKSWVEQLKS---EGFM----------------------------------------------------------------------------------------------------------------------------------------------------------------------------------------------------------------------------------------------------------------------------------------------------------------------------------------------------------------------------------------------------------------------------------------------------------------------------------------------------
>Karenia_brevis_tax156230_locID_MGID1981872_2_seqID3742406
---------------------------------------------------------------------------------------------------------------------------------------------------STSTGNTETVAEYIAG-AA---G---IEDW---K--------DIGD-A---D-DAEI--------TGHDAIIVGAPTWHTGADSERSGTSWDEWLY---NTLPNLDFSGKKVAIFGVGDSGSYSENFCDAAGELYDLFTGKGANVF---GMTHSDGYDYTESKSVVD-DKFVGRMFDEDSYSDESEERAKSWVEQLKS---EGFM----------------------------------------------------------------------------------------------------------------------------------------------------------------------------------------------------------------------------------------------------------------------------------------------------------------------------------------------------------------------------------------------------------------------------------------------------------------------------------------------------
>Karenia_brevis_tax156230_locID_MGID2080677_3_seqID3779248
--LNMRAFVFALTCLACGGYGRRVHPQR----------DSLEKDASRLEAFVMDGSNL--AQKGMQERLERWAANGKEAKLCQVLAA----TNPAAAFQA--AGT----G----ISTPL-RA------RRVG---MSPGM-SVGLYYSTSTGNTETVAEYIAG-AA---G---IEDW---K--------DIGD-A---D-DAEI--------TGHDAIIVGAPTWHTGADSERSGTSWDEWLY---NTLPNLDFSGKKVAIFGVGDSGSYSDNFCDAAGELYDLFTGKGAKVF---GMTPSDGYDYTESKSVVD-DKFVGRMFDEDSYSDESEERAKSWVEQLKS---EGFM----------------------------------------------------------------------------------------------------------------------------------------------------------------------------------------------------------------------------------------------------------------------------------------------------------------------------------------------------------------------------------------------------------------------------------------------------------------------------------------------------
>Karenia_brevis_tax156230_locID_MGID2052754_2_seqID3767304
--VNMRAFVFALTCLACGGYGRRVHPQR----------DSLERGASRLEAFVMDGSKL--AQKGMQERLERWAANGKEAKLCQVLAA----TTPAAAFQA--AGT----G----ISTPL-RA------RRIG---MSPGM-SVGLYYSTSTGNTETVAEYIAG-AA---G---IEDW---K--------DIGD-A---D-DAEI--------TGHDAIIVGAPTWHTGADSERSGTSWDEWLY---NTLPNLDLSGKKVAIFGVGDSGSYSDNFCDAAGELYDLFTGKGAKVF---GMTPSDGYDYTESKSVVD-DKFVGRMFDEDSYSDESEERAKSWVEQLKS---EGFM----------------------------------------------------------------------------------------------------------------------------------------------------------------------------------------------------------------------------------------------------------------------------------------------------------------------------------------------------------------------------------------------------------------------------------------------------------------------------------------------------
>Karenia_brevis_tax156230_locID_MGID2044288_2_seqID3763067
--LNMRAFAFALTCLACRGYGRRVHPQR----------DNLEKGASGVEVFVMDGSKL--AQKGMQERLQHWAANGKEAKLCQVLAA----TNPAAAFQA--TGT----G----ISTPLMRA------RRVG---MSPGM-SVGLYYSTSTGNTETVAEYIAG-AA---G---IEDW---K--------DIGD-A---D-DAEI--------TGHDAIIVGAPTWHTGADSERSGTSWDEWLY---NTLPNLDFSGKKVAIFGVGDSGSYSDNFCDAAGELYDLFTGKGAKVF---GMTPSDGYDYTESKSVVD-DKFVGRMFDEDSYSDESEERAKSWVEQLKS---EGFM----------------------------------------------------------------------------------------------------------------------------------------------------------------------------------------------------------------------------------------------------------------------------------------------------------------------------------------------------------------------------------------------------------------------------------------------------------------------------------------------------
>Karenia_brevis_tax156230_locID_MGID2042863_1_seqID3762348
--LNMRAIVISLTCLACGGYGRRVHPQR----------DSLEKGASRLEAFVMDGSKL--AQKGMQERLERQAANGKEAKLCQVLAA----TNPAAAFQA--AGT----G----ISTPL-RA------RRVG---MSPGM-SVGLYYSTSTGNTETVAEYIAG-AA---G---IEDW---K--------DIGD-A---D-DAEI--------TGHDAIIVGAPTWHTGADSERSGTSWDEWLY---NTLPNLDFSGKKVAIFGVGDSGSYSDNYCDAAGELYDLFTGKGAKVF---GMTPSDGYDYTESKSVVD-DKFVGRMFDEDSYSDESEERAKSWVEQLKS---EGFM----------------------------------------------------------------------------------------------------------------------------------------------------------------------------------------------------------------------------------------------------------------------------------------------------------------------------------------------------------------------------------------------------------------------------------------------------------------------------------------------------
>Karenia_brevis_tax156230_locID_MGID2024018_3_seqID3774716
---NGVVFVFALTCLACGGYGRIVHPQR----------DSLERGASLLEAFVMDVIKL--AQKGVQERLERWAANGKEAKLCTCLSA----TTPAAAFQA--AGT----G----ISTPL-RA------RRVG---MSPGM-SVGLYYSTSTGNTETVAEYIAG-AA---G---IEDW---K--------DIGD-A---D-DAEI--------TGHDAIIVGAPTWHTGADSERSGTSWDEWLY---NTLPNLDFSGKKVAIFGVGDSGSYSDNYCDAAGELYDLFTGKGAKVF---GMTPSDGYDYTESKSVVD-DKFVGRMFDEDSYSDESEERAKSWVEQLKS---EGFM----------------------------------------------------------------------------------------------------------------------------------------------------------------------------------------------------------------------------------------------------------------------------------------------------------------------------------------------------------------------------------------------------------------------------------------------------------------------------------------------------
>Karenia_brevis_tax156230_locID_MGID2022507_3_seqID3769431
--LNMRAFACALACLACGVHGRRVQPQH----------DSLEKGTSRLEAFAMDGSKS--AQEGVQKRLERWAAIGKEVKLCQVLAA----ANPSGAFQA--AGA----G----ISTPL-RA------QRVG---MSPRM-SVGLYYSTSTGNTETVAEYIAG-AA---G---VEDW---K--------DIGD-A---D-DAEI--------TGHDAIIVGAPTWHTGADSERSGTSWDEWLY---NTLPNLDFSGKKVAIFGVGDSGSYSDNYCDAAGELYDLFTGKGAKVF---GMTPSDGYDYTESKSVVD-DKFVGRMFDEDNYSDESEERAKAWVEQLKS---EGFM----------------------------------------------------------------------------------------------------------------------------------------------------------------------------------------------------------------------------------------------------------------------------------------------------------------------------------------------------------------------------------------------------------------------------------------------------------------------------------------------------
>Karenia_brevis_tax156230_locID_MGID2049208_2_seqID3765382
--LNMRAFVVALACLACTGYGRRVHPQR----------DTLEKGASRLEAFVMDGSKL--AQEGVEKHLQRWAAQGKEAKLCQLLAA----AKPAAAFQA--ARS----G----ISAPL-RA------QRAG---MSPRM-SVGLYYSTSTGNTETVAEYIAG-AA---G---IEDW---K--------DIGD-A---D-DAEI--------TGHDAIIVGAPTWHTGADSERSGTSWDEWLY---NTLPNLDFSGKKVAIFGVGDSGSYSDNYCDAAGELYDLFTGKGAKVF---GMTPSDGYDYTESKSVVD-DKFVGRMFDEDNYSDESDERAKAWVEQLKS---EGFM----------------------------------------------------------------------------------------------------------------------------------------------------------------------------------------------------------------------------------------------------------------------------------------------------------------------------------------------------------------------------------------------------------------------------------------------------------------------------------------------------
>Karenia_brevis_tax156230_locID_MGID1991030_3_seqID3737540
--LNMRAFVFALTCLACGGYGRRVHPQR----------DSLGKDASRLEAFVMDGSNL--AQKGMQERLERWAANGKEAKLCQVLDA----TNPAAAFQA--AGT----G----ISTPL-RA------RRVG---MSPGM-SVGLYYSTSTGNTETVAEYIAG-AA---G---IEDW---K--------DIGD-A---D-DAEI--------TGHDAIIVGAPTWHTGADSERSGTSWDEWLY---NTLPNLDFSGKKVAIFGVGDSGSYSDNYCDAAGELYDLFTGQGAKVF---GMTPSDGYDYTESKSVV-------------------------------------------------------------------------------------------------------------------------------------------------------------------------------------------------------------------------------------------------------------------------------------------------------------------------------------------------------------------------------------------------------------------------------------------------------------------------------------------------------------------------------------------
>Karenia_brevis_Wilson_tax156230_locID_CAMPEP_0114878054_seqID1757942
----MQTAALIVACLACAGSARRVLPAQ-----------AQANADQRLEIFVVENSK---ASAFISERIDKWAARG----LAMLPVT----CQPATAWQGVSGASPAARR----AVGSA-HM------QRAM---MAPQM-SVGLYYSTSTGNTETVAEYIAG-AA---G---VEDW---K--------DIGD-A---D-DGEV--------EGHDSIIVGAPTWHTGADSERSGTSWDEWLY---NTLPNMDLSGKKVAIFGVGDSGSYSDNYCDAAGELYDQFTARGAKVF---GMTPSDGYDYTESKSVVD-NKFVGRMFDEDNYSDESEERAKAWVEQLKS---EGFM----------------------------------------------------------------------------------------------------------------------------------------------------------------------------------------------------------------------------------------------------------------------------------------------------------------------------------------------------------------------------------------------------------------------------------------------------------------------------------------------------
>Karenia_brevis_SP1_tax156230_locID_CAMPEP_0117350304_seqID1319997
----MQTAALIVACLACAGSARRVLPAQ-----------AQANADRRLEVFVVENSK---ASAFISERIDKWAARG----LAMLPVT----CQPATAWQGVSGASPAARR----VVGSA-HM------QRAM---MAPQM-SVGLYYSTSTGNTETVAEYIAG-AA---G---VEDW---K--------DIGD-A---D-DGEV--------EGHDSIIVGAPTWHTGADSERSGTSWDEWLY---NTLPNMDLSGKKVAIFGVGDSGSYSDNYCDAAGELYDQFTARGAKVF---GMTPSDGYDYTESKSVVD-NKFVGRMFDEDNYSDESEERAKAWVEQLKS---EGFMEKHNSARG--------------------------------------------------------------------------------------------------------------------------------------------------------------------------------------------------------------------------------------------------------------------------------------------------------------------------------------------------------------------------------------------------------------------------------------------------------------------------------------------
>Karenia_brevis_Strain_CCMP2229_tax156230_locID_CAMPEP_0173671658_seqID4918413
------------HAWLAQALREEFCLAQ-----------AQANADQRLEVFVVENSK---ASAFISERIDKWAARG----LAMLPVT----CQPATAWQGVSGASPAARR----VVGSA-HM------QRAM---MAPQM-SVGLYYSTSTGNTETVAEYIAG-AA---G---VEDW---K--------DIGD-A---D-DGEV--------EGHDSIIVGAPTWHTGADSERSGTSWDEWLY---NTLPNMDLSGKKVAIFGVGDSGSYSDNYCDAAGELYDQFTARGAKVF---GMTPSDGYDYTESKSVVD-NKFVGRMFDEDNYSDESEERAKAWVEQLKS---E-------------------------------------------------------------------------------------------------------------------------------------------------------------------------------------------------------------------------------------------------------------------------------------------------------------------------------------------------------------------------------------------------------------------------------------------------------------------------------------------------------
>Karenia_brevis_Strain_Wilson_tax156230_locID_CAMPEP_0178313552_seqID9025659
----MRTAALILACMALAGSARRVLPAQ-----------AQGKAGPRLEIFVMENSKNFETEAFMGERIENWAARG----LAMLPLT----CQPAAAWQV--NGASLSRG----IAGSS-RT------QRVA---MSPQM-SVGLFYSTSTGNTETVAEYIAG-AA---G---VEDW---K--------DIGD-A---D-DGEV--------EGHDSIIVGSPTWXTGADSERSGTSWDEWLY---DKLPNMDLSGKKVAIFGVGDSASYGENYCDAAGEIYDQFTARGAKVF---GMTPSDGYDYTESKSVVD-DKFVGRMFDEDNYSDESEERAKAWVEQLKS---EGFM----------------------------------------------------------------------------------------------------------------------------------------------------------------------------------------------------------------------------------------------------------------------------------------------------------------------------------------------------------------------------------------------------------------------------------------------------------------------------------------------------
>Karenia_brevis_Wilson_tax156230_locID_CAMPEP_0114792880_seqID2748509
----MRTAALILACLALAGSARRVLPAQ-----------AQGKAGPRLEIFVMENSKNFETEAFMGERIEKWAARG----LAMLPLT----CQPAAAWQV--TGARLSRG----IAGSS-RT------QRVA---MSPQM-SVGLFYSTSTGNTETVAEYIAG-AA---G---VEDW---K--------DIGD-A---D-DGEV--------EGHDSIIVGAPTWHTGADSERSGTSWDEWLY---DKLPNMDLSGKKVAIFGVGDSASYGENYCDAAGEIYDQFTARGAKVF---GMTPSDGYDYTESKSVVD-DKFVGRMFDEDNYSDESEERAKAWVEQLKS---EGFM----------------------------------------------------------------------------------------------------------------------------------------------------------------------------------------------------------------------------------------------------------------------------------------------------------------------------------------------------------------------------------------------------------------------------------------------------------------------------------------------------
>Karenia_brevis_Wilson_tax156230_locID_CAMPEP_0114924462_seqID1779352
----MRTAVLILACLACPGCARRVQPVQ-----------AQLKAGPRLEVFVVENSDKLETEAFIGERIEKWAARG----LAMLPVT----CAPTAAWHA--PAARPVQG----VAAPA-RM------QRAS---MSPQM-SVGLYYSTSTGNTETVAEYIAG-AA---G---VEDW---K--------DIGD-A---D-DGEV--------EGHDAIIVGAPTWHTGADSERSGTSWDEWLY---DKLPNMDLSGKKVAIFGVGDSASYGENYCDAAGEIYDQFTARGAKVF---GMTPSDGYDYTESKSVVD-DKFVGRMFDEDNYSDESEERAKAWVEQLKS---EGFM----------------------------------------------------------------------------------------------------------------------------------------------------------------------------------------------------------------------------------------------------------------------------------------------------------------------------------------------------------------------------------------------------------------------------------------------------------------------------------------------------
>Karenia_brevis_Strain_Wilson_tax156230_locID_CAMPEP_0178252752_seqID9079384
----MRTAVLILACLACPGCARRVQPAQ-----------AQLKAGPRLEVFVVENSYKLETEAFIGERIEKWAARG----LAMLPVT----CAPTAAWHA--PAARPVQG----VAAPA-RM------QRAG---MSPQM-SVGLYYSTSTGNTETVAEYIAG-AA---G---VEDW---K--------DIGD-A---D-DGEV--------EGHDAIIVGAPTWHTGADSERSGTSWDEWLY---DKLPNMDLSGKKVAIFGVGDSASYGENYCDAAGEIYDQFTARGAKVF---GMTPSDGYDYXESKSVVD-DKFVGRMFDEDNYSDESEERAKAWVEQLKS---EGFM----------------------------------------------------------------------------------------------------------------------------------------------------------------------------------------------------------------------------------------------------------------------------------------------------------------------------------------------------------------------------------------------------------------------------------------------------------------------------------------------------
>Karenia_brevis_SP1_tax156230_locID_CAMPEP_0117321934_seqID1300895
---------------ACPGCARRVQPVQ-----------AQLKAGPRLEVFVVENSDKLETEAFIGERIEKWAARG----LAMLPVI----CAPTAAWHA--PAARPVQG----VAAPA-RM------QRAS---MSPQM-SVGLYYSTSTGNTETVAEYIAG-AA---G---VEDW---K--------DIGD-A---D-DGEV--------EGHDAIIVGAPTWHTGADSERSGTSWDXWLY---DKLPNMDLSGKKVAIFGVGDSXSYXENYCDAAGEIYDQFTARGAKVF---GMTPSDGYDYTESKSVVD-DKFVGRMFDEDNYSDESEERAKAWVEQLKS---EGFM----------------------------------------------------------------------------------------------------------------------------------------------------------------------------------------------------------------------------------------------------------------------------------------------------------------------------------------------------------------------------------------------------------------------------------------------------------------------------------------------------
>Karenia_brevis_SP1_tax156230_locID_CAMPEP_0117344408_seqID1318353
-----------XACLAYPGCARRVQPMQ-----------AQLKAGPQLEVFMMDNSNKLETKAFIGERIEKWAARG----LTMLPIT----CAPTAAWHV--TGGTPVQG----VTGPG-RM------QRAG---MSPQM-SVGLYYSTSSGNTETVAEYIAG-AA---G---VEDW---K--------DIGD-A---D-DGEV--------EGHDAIIVGSPTWNTGADSERSGTX-----------------------------------------------------------------------------------------------------------------------------------------------------------------------------------------------------------------------------------------------------------------------------------------------------------------------------------------------------------------------------------------------------------------------------------------------------------------------------------------------------------------------------------------------------------------------------------------------------------------------
>Karenia_brevis_Strain_Wilson_tax156230_locID_CAMPEP_0178314666_seqID9027494
--------XFELAVESSTISSSFIDDAD---------CRSHFGVLPRLEVFVVENSYKLETEAFIGERIEKWAARG----LAMLPVT----CAPTAAWHA--PAARPVQG----VAAPA-RM------QRAG---MSPQM-SVGLYYSTSTGNTETVAEYIAG-AA---G---VEDW---K--------DIGD-A---D-DGEV--------EGHDAIIVGAPTWHTGADSERSGTSWDEWLY---DKLPNMDLSGKKVAIFGVGDSGSYSENYCDAAGEIYDQFTARGAKVF---GMTPSDGYDY--------------------------------------------------------------------------------------------------------------------------------------------------------------------------------------------------------------------------------------------------------------------------------------------------------------------------------------------------------------------------------------------------------------------------------------------------------------------------------------------------------------------------------------------------
>Karenia_brevis_Strain_CCMP2229_tax156230_locID_CAMPEP_0174212562_seqID5133922
------------------------------------------------------XSDKLETEAFIGERIEKWAARG----LAMLPVI----CAPTAAWHA--PAARPVQG----VAAPA-RM------QRAS---MSPQM-SVGLYYSTSTGNTETVAEYIAG-AA---G---VEDW---K--------DIGD-A---D-DGEVLTQS----EGHDAIIVGAPTWHTGADSERSGTSWDEWLY---DKLPNMDLSGKKVAIFGVGDSASYGENYCDAAGEIYDQFTARGAKVF---GMTPSDGYDYTESKSVVD-DKFVGRMFDEDNYSDESEERAKAX-----------------------------------------------------------------------------------------------------------------------------------------------------------------------------------------------------------------------------------------------------------------------------------------------------------------------------------------------------------------------------------------------------------------------------------------------------------------------------------------------------------------
>Karenia_brevis_Strain_SP3_tax156230_locID_CAMPEP_0177827340_seqID8692526
----MRAIALALAFLACGGQARRVQPTQEKLGVDEEP-KAAKKGGGRMEVYLMDALAP--MAKKIDEHAQHWTARG----LAL--------CKPAAAFQG--STGAPARRL---------RT------GRTG---MSPQM-SVGLYYSTSTGNTETVAEYIAD-AA---G---ISDW---K--------DIGD-V---E-DGEV--------EKNDAIIVGAPTWHTGADSERSGTSWDEWLY---DKLPNIDLSGKKVAIFGVGDSGSYSDNYCDAAGELYDQFTARGATVV---GMTPSDGFDYTESKSVVD-GKFVGRMFDEDNYSDESEERAKAWVEQLKS---EGFM----------------------------------------------------------------------------------------------------------------------------------------------------------------------------------------------------------------------------------------------------------------------------------------------------------------------------------------------------------------------------------------------------------------------------------------------------------------------------------------------------
>Karenia_brevis_Strain_SP3_tax156230_locID_CAMPEP_0177909866_seqID8712960
----MRAIALALAFLAAD---------------DEEP-KAAKKGGGRMEVYLMDALAP--MAKKIDEHAQHWTARG----LAL--------CKPAAAFQG--STGAPARRL---------RT------GRTG---MSPQM-SVGLYYSTSTGNTETVAEYIAD-AA---G---ISDW---K--------DIGD-V---E-DGEV--------EKNDAIIVGAPTWHTGADSERSGTSWDEWLY---DKLPNIDLSGKKVAIFGVGDSGSYSDNXCDAAGELXDQFTARGATVF---GMTPSDGFDYTESKSVVD-DKFVGRMFDEDNYSDESXERAKAWVEQLKS---EGXM----------------------------------------------------------------------------------------------------------------------------------------------------------------------------------------------------------------------------------------------------------------------------------------------------------------------------------------------------------------------------------------------------------------------------------------------------------------------------------------------------
>Karenia_brevis_Strain_Wilson_tax156230_locID_CAMPEP_0178163890_seqID8962982
----------------------------------------------------MDDFTSKGAEHRMMQRANYWAKQG----LDMLQ------CKTAAAFAA--AARGPL---------PA-HA------KRAG---MSPRM-AVGLYYSSSTGNTETVAEYIAD-AA---G---VDDW---K--------DIGD-V---E-DGEV--------ESKDSIIVGAPTWHTGADSERSGTSWDEWLY---DKLPNIDLTGKKVAIFGVGDSGSYSDNYCDAAGELYDQFTARGAKVF---GMTPSNGYDYTESKSVVD-DKFVGRMFDEDNYSDESEERAQAWVEQLKG---EGFMXSTSLPILFVGRMFDEDNYSDESEERAKAWVE--------------------------------------------------------------------------------------------------------------------------------------------------------------------------------------------------------------------------------------------------------------------------------------------------------------------------------------------------------------------------------------------------------------------------------------------------------------------
>Karenia_brevis_Wilson_tax156230_locID_CAMPEP_0114825718_seqID2765503
----------------------------------------------------MDDFTSKGAEHRMMQRANYWAKQG----LDMLQ------CKTAAAFAA--AARGPL---------PA-HA------KRAG---MSPRM-AVGLYYSSSTGNTETVAEYIAD-AA---G---VDDW---K--------DIGD-V---E-DGEV--------ESKDSIIVGAPTWHTGADSERSGTSWDEWLY---DKLPNIDLTGKKVAIFGVGDL---------SAGELYDQFTARGAKVF---GMTPSNGYDYTESKSVVD-DKFVGRMFDEDNYSDESEERAQAWVEQLKG---EGFM----------------------------------------------------------------------------------------------------------------------------------------------------------------------------------------------------------------------------------------------------------------------------------------------------------------------------------------------------------------------------------------------------------------------------------------------------------------------------------------------------
>Karenia_brevis_Strain_Wilson_tax156230_locID_CAMPEP_0178308962_seqID9033521
----------------------------------------------------MDDFTSKGAEHRMMQRANYWAKQG----LDMLQ------CKTAAAFAA--AARGPL---------PA-HA------KRAG---MSPRM-AVGLYYSSSTGNTETVAEYIAD-AA---G---VDDW---K--------DIGD-V---E-DGEV--------ESKDSIIVGAPTWHTGADSERSGTSWDEWLY---DKLPNIDLTGKKVAIFGVGDSGSYSDNYCDAAGELYDQFTARGAKVF---GMTPSNGYDYTESKSVVD-DKFVGRMFDEDNYSDESEERAQAWVEQLKG---EGFIEYVF--VYFVGRMFDEDN----------------------------------------------------------------------------------------------------------------------------------------------------------------------------------------------------------------------------------------------------------------------------------------------------------------------------------------------------------------------------------------------------------------------------------------------------------------------------------
>Karenia_brevis_Strain_Wilson_tax156230_locID_CAMPEP_0178114450_seqID8988361
DLLVMRTVVLVFAVLAGAGHARRVQQAQL---------QAVEEARPRVEVFVMDDFAAKGTEHRIMQRAEYWAKRG----LEM--AR----CSPAAAFVG--ATASRL---------QP-RA------GRAG---MSPRM-TVGLFYSTSTGNTETVAEYIAD-AA---G---IEDY---K--------DIGD-A---E-DGEV--------EGHDAIIVGAPTWHTGADSERSGTSWDEWLY---EKLPNIDLSGKKVAIFGVGDSGSYSDNYCDAAGELYDQFTAKGAKVF---GMTPSDGYDYTESKSVVD-NKFVGRMFDEDX-----------------------------------------------------------------------------------------------------------------------------------------------------------------------------------------------------------------------------------------------------------------------------------------------------------------------------------------------------------------------------------------------------------------------------------------------------------------------------------------------------------------------------
>Karenia_brevis_Strain_CCMP2229_tax156230_locID_CAMPEP_0173923910_seqID4985726
DLLVMRTVVLVFAVLAGAGHARRVQQAQL---------QAVEEARPRVEVFVMDDFAAKGTEHRIMQRAEYWAKRG----LEM--AR----CSPAAAFVG--ATASRL---------QP-RA------GRAG---MSPRM-TVGLFYSTSTGNTETVAEYIAD-AA---G---IEDY---K--------DIGD-A---E-DGEV--------EGHDAIIVGAPTWHTGADSERSGTSWDEWLY---EKLPNIDLSGKKVAIFGVGDSGSYSDNYCDAAGELYDQFTAKGAKVF---GMTPSDGYDYTESKSVVD-NKFVGRMFDEDNYSDESEERATKWVEQLKS---EGFM----------------------------------------------------------------------------------------------------------------------------------------------------------------------------------------------------------------------------------------------------------------------------------------------------------------------------------------------------------------------------------------------------------------------------------------------------------------------------------------------------
>Karenia_brevis_Wilson_tax156230_locID_CAMPEP_0114879350_seqID1758791
DLLVMRTVVLVFAVLAGAGHAXQSATSTAA-G------SGGGQATGR-SLRDXDDFAAKGTEHRIMQRAEYWAKRG----LEM--AR----CSPAAAFVG--ATASRL---------QP-RA------GRAG---MSPRM-TVGLFYSTSTGNTETVAEYIAD-AA---G---IEDY---K--------DIGD-A---E-DGEV--------EGHDAIIVGAPTWHTGADSERSGTSWDEWLY---EKLPNIDLSGKKVAIFGVGDSGSYSDNYCDAAGELYDQFTAKGAKVF---GMTPSDGYDYTESKSVVD-NKFVGRMFDEDNYSDESEERATKWVEQLKS---EGFM----------------------------------------------------------------------------------------------------------------------------------------------------------------------------------------------------------------------------------------------------------------------------------------------------------------------------------------------------------------------------------------------------------------------------------------------------------------------------------------------------
>Karlodinium_micrum_Strain_CCMP2283_tax407301_locID_CAMPEP_0169217010_seqID12447965
-------------------------MNEVTSNDGKRPCTWVIVPESKLLVLLMD------NEEDAEQCMREAKLTG----VEMTPLRPRQDAAPEEALATFLLASTPALS----RNQVH-LD------GRVR---ASPKM-STGLYYSTSTGNTETVAEYIAK-AA---G---VEDW---K--------DIGD-A---E-EDEV--------KGHDGIIVGAPTWHTGADSERSGTSWDEWLY---NTLPNMDFSGKKVAIFGVGDSSGYGDNYCDAAGELYDCFTDKGAKVF---GMTPSDGFDYSESKSVRD-DKFVGVVFDEDNYADDSEERANAWVEQLKS---EGFF----------------------------------------------------------------------------------------------------------------------------------------------------------------------------------------------------------------------------------------------------------------------------------------------------------------------------------------------------------------------------------------------------------------------------------------------------------------------------------------------------
>Karlodinium_micrum_Strain_CCMP2283_tax407301_locID_CAMPEP_0169161164_seqID12397284
CISSNMTITSFLACLASASHARRTRM-------GEQHCTWAIEPKSELVVLVMDG-----SVEDIAQCKLKGAFAG----MEMTPLKPRREPAPEEAFASFLLASAPTIV----SNRPS-SH------ARVR---TSPKM-STGLYYSTSTGNTETVAEYIAN-AA---G---VEDW---K--------DIGD-A---E-DDEV--------TGHTSIIVGAPTWHTGADSERSGTSWDEWLY---NTLPNMDFSGKKVAIFGVGDSSGYGDNYCDAAGELYDCFTDKGAKVF---GMTPSDGFDYSESKSVRD-DKFVGVVFDEDNYADDSESRANAWVEQLKS---EGFF----------------------------------------------------------------------------------------------------------------------------------------------------------------------------------------------------------------------------------------------------------------------------------------------------------------------------------------------------------------------------------------------------------------------------------------------------------------------------------------------------
>Karlodinium_micrum_Strain_CCMP2283_tax407301_locID_CAMPEP_0169348924_seqID12518736
----------XLACLASASHARRTRM-------GEQHCTWAIEPKSELVVLVMDG-----SVEDIAQCKLKGAFAG----MEMTPLKPRREPAPEEAFASFLLASAPTIV----SNRPS-SH------ARVR---TSPKM-STGLYYSTSTGNTETVAEYIAN-AA---G---VEDW---K--------DIGD-A---E-DDEV--------TGHTSIIVGAPTWHTGADSERSGTSWDEWLY---NTLPNMDFSGKKVAIFGVGDSSGYGDNYCDAAGELYDCFTDKGAKVF---GMTPSDGFDYSESKSVRD-DKFVGVVFDEDNYAXDDE-----------------------------------------------------------------------------------------------------------------------------------------------------------------------------------------------------------------------------------------------------------------------------------------------------------------------------------------------------------------------------------------------------------------------------------------------------------------------------------------------------------------------
>Karlodinium_micrum_Strain_CCMP2283_tax407301_locID_CAMPEP_0169354602_seqID12509985
--------------------------MEITGNDGEQSCTWVIEPQSELAVLLMDD-----SVEDVAQCKLD-ALAG----IEMIPLKPRQNPVPEEALATFLLASAPALG----RNQAL-LH------TRVR---NSPKM-STGLYYSTSTGNTETVAEYIAN-AA---G---VEDW---K--------DIGD-A---E-DDEV--------TGHDSIIVGAPTWHTGADSERSGTSWDEWLY---NTLPNMDFSGKKVAIFGVGDSSGYGDNYCDAAGELYDCFIEKGAKVF---GMTPSDGFDYSESKSVRD-NKFVGVVFDEDNHADDSESRATSWVEQLKS---EGFF----------------------------------------------------------------------------------------------------------------------------------------------------------------------------------------------------------------------------------------------------------------------------------------------------------------------------------------------------------------------------------------------------------------------------------------------------------------------------------------------------
>Karlodinium_micrum_Strain_CCMP2283_tax407301_locID_CAMPEP_0169212898_seqID12451326
----MNTIVLALACVTLAVHGRRTRMNEMAPNDGKRPCTWVFVPESKLVVLLMDXEA---SEXDAEQCMREAALTG----LELTPLKPRQDPAPEEALATFLLASTPPLA----RN-LA-LX------GRVR---XSPXM-STGLYYSTSTGNTETVAEYIAN-AA---G---VEDW---K--------DIGD-A---E-ADEV--------LGHDSIIVGSPTWHTGADSERSGTSWDEWLY---NTLPGMDFSGKKVAIFGVGDSNGYGDNYCDAAGELYDCFTEKGAKVF---GMTPSDGFDYTESKSVRG-DKFVGVVFDEDNYGEESESRAQAWVDQLKS---EGFM----------------------------------------------------------------------------------------------------------------------------------------------------------------------------------------------------------------------------------------------------------------------------------------------------------------------------------------------------------------------------------------------------------------------------------------------------------------------------------------------------
>Karlodinium_micrum_Strain_CCMP2283_tax407301_locID_CAMPEP_0169094438_seqID12407087
----MNTIVLALACVALAVHGRRTRMNEVAPNDGKRSCTWVFVPESKLVVLLMDDES---SEQDAEQCLREAALTG----LELTPLKPRQDPAPEEALATFLLASTPPLA----RN-LA-LX------GRVR---XSPXM-STGLYYSTSTGNTETVAEYIAN-AA---G---VEDW---K--------DIGD-A---E-ADEV--------LGHDSIIVGSPTWHTGADSERSGTSWDEWLY---NTLPGMDFSGKKVAIFGVGDSNGYGDNYCDAAGELYDCFTEKGAKVF---GMTPSDGFDYTESKSVRG-DKFVGVVFDEDNYGEESESRAQAWVDQLKS---EGFM----------------------------------------------------------------------------------------------------------------------------------------------------------------------------------------------------------------------------------------------------------------------------------------------------------------------------------------------------------------------------------------------------------------------------------------------------------------------------------------------------
>Phaeocystis_antarctica_Strain_CCMP1374_tax33657_locID_CAMPEP_0198171072_seqID16370031
---------------------------------------------------XGRRQGGRTSPIPASWPAPPPRSPDISDPYRTTQMLFAAQSMMFQAAAGLVAAPLAARS------------------VERV---AAPAM-AVGLVYSTTTGNTETVAGYIAE-ET---G---L-SA---V--------DIAD-L---T-GEAV--------AAFDGIIVGAPTWHTGADTERSGTAWDEFIY---GDLAGLDLKGKKVAIFGLGDQGGYGDNFCDAMDELMTCFKGSGADIV---GSWSTDGYDHMESKSVDG-AKFVGLACDEDNQPEMSEDRVKAWIAQIKG---EGMPL---------------------------------------------------------------------------------------------------------------------------------------------------------------------------------------------------------------------------------------------------------------------------------------------------------------------------------------------------------------------------------------------------------------------------------------------------------------------------------------------------
>Phaeocystis_Sp_CCMP2710_tax33656_locID_CAMPEP_0118812446_seqID515592
-----------------------------------------------------------------------XSALSDPLILRPTQMLFAAQSMMFQAAAGLVAAPLAARS------------------VERA---SAPSM-AVGLVYSTTTGNTETVAGYIAG-ET---G---L-DA---V--------DIAD-L---T-GEGV--------AAFDGLIVGAPTWHTGADSERSGTAWDEFIY---GDLTGLDLKGKKVAIFGLGDQGGYGDNFCDAMDELKTCFANQGAEIV---GAWPTEGYDHMESKSVEG-DKFVGLACDEDNQPDMSEERVKAWVAQIKG---EGMPL---------------------------------------------------------------------------------------------------------------------------------------------------------------------------------------------------------------------------------------------------------------------------------------------------------------------------------------------------------------------------------------------------------------------------------------------------------------------------------------------------
>Chrysochromulina_polylepis_Strain_CCMP1757_tax72548_locID_CAMPEP_0183180852_seqID6546246
-------------------------------------------------------------------------------------MTVTKMLGFLAAADALQLTPMAGRA------------------TTRM---SSPEM-KVGLIYSTTTGNTETVAGYVAA-EI---G---A-TE---V--------DIAD-V---S-TDDI--------MAFDGLICGAPTWHTGADTERSGTAWDEFLY---GDLASMDLAGKKVAVFGLGDQAGYGDNFCDAMDELTACFKAQGAEIV---GSWSTDGYDHDESKSVDG-GKFVGLPCDEDNQPEMSEERVKAWVAQLKG---EGMPF---------------------------------------------------------------------------------------------------------------------------------------------------------------------------------------------------------------------------------------------------------------------------------------------------------------------------------------------------------------------------------------------------------------------------------------------------------------------------------------------------
>Scyphosphaera_apsteinii_RCC1455_tax418940_locID_CAMPEP_0119309986_seqID3251678
-------------------------------------------------------------------------------------------------------------------------------------------M-KVGLVYSTSTGCTETVAGYISA-EI---G---V-EA---V--------DIDD-I---T-ADEM--------LACDGLIIGSPTWHTDADTERTGTSWDEFLY---DDLTSMDLSGKKVAVFGLGDQGGYGDNFADAMDELATCFKAQGADLI---GLYMDDKYDYMASKSIWD-GKFCGLACDETNQAELSEERVKSWVAQLKN---EGMPI---------------------------------------------------------------------------------------------------------------------------------------------------------------------------------------------------------------------------------------------------------------------------------------------------------------------------------------------------------------------------------------------------------------------------------------------------------------------------------------------------
>Coccolithus_pelagicus_ssp_braarudi_Strain_PLY182g_tax221442_locID_CAMPEP_0183333212_seqID6775718
-------------------------------------------------------XLTRPVPRPVPEHLAPTTPATHETAMPALRAALLLGVAGLASALMVGTTPRVARAM-----------------QLRS---SVIEA-KVGLVYSTTTGNTETVAGYLEA-AA---G---L-TM---V--------DIAD-C---T-VDGL--------MEFDGLICGAPTWHTGADSERSGTAWDDFIY---GDLTSMDLKGKKVAVFGLGDQAGYGDNFCDAMDELVTCFKKQGADVI---GSWSVDGYDHTESKSADE-SKFVGLACDEDNQPDLSEERAVAWVAQLKG---EGMPF---------------------------------------------------------------------------------------------------------------------------------------------------------------------------------------------------------------------------------------------------------------------------------------------------------------------------------------------------------------------------------------------------------------------------------------------------------------------------------------------------
>Calcidiscus_leptoporus_RCC1130_tax127549_locID_CAMPEP_0119378832_seqID1830531
----------------------------------------------------------------------------------MLRSALVFAVLGSAAALTVGVASRAAGM------------------RARS---SVIEA-KVGLIYSTTTGNTETVAGYIGA-AT---G---L-EM---V--------DIAD-C---T-TDSL--------MEFDGLICGAPTWHTGADSERSGTAWDDFLY---GDLASMDLKGKKVAVFGLGDQGGYGDNFCDAMDELVSCFSKQGADVI---GSWSADGYDHMESKSIGD-GKFVGLPCDEDNQPDLSEERANGWVAQLKS---EGMPF---------------------------------------------------------------------------------------------------------------------------------------------------------------------------------------------------------------------------------------------------------------------------------------------------------------------------------------------------------------------------------------------------------------------------------------------------------------------------------------------------
>Scyphosphaera_apsteinii_RCC1455_tax418940_locID_CAMPEP_0119302674_seqID3244796
----------------------------------------------------------------------------------MALRFSLAFCASLVQGLMLSSPALPTRSA-----------------VVRG---SNINM-AVGLVYSTTTGNTETVAGYVSE-AT---G---L-EA---V--------DIAD-L---T-NDDI--------AAFDGIICGAPTWHTGADTERSGTAWDEFLY---DGLTSLDLKGKKVAIFGLGDQAGYGDNFCDAMDELKSCFSAQGADVI---GSWSTDGYDHMESKSVDG-DKFVGLPCDEDNQPDMSESRVTEWIAQLKS---EGMPL---------------------------------------------------------------------------------------------------------------------------------------------------------------------------------------------------------------------------------------------------------------------------------------------------------------------------------------------------------------------------------------------------------------------------------------------------------------------------------------------------
>Emiliania_huxleyi_Strain_CCMP370_tax2903_locID_CAMPEP_0182192582_seqID14552329
-----------------------------------------------------------------------WQTHAPGRWPGSLRAPHLSCIAMLSAVLALSPESLVLGS----RAT-----------VPAR---ASANM-GVGLLYSTTTGNTETVAGYLSA-EI---G---V-DA---V--------DIAD-------AEDL--------ASFDGLIIGAPTWHTGADSERSGTAWDDYLY---GDLTSADLKGKKVAIFGLGDQAGYGDNFCDAMDELKSCFEKQGAEVI---GAWSADGYDHTESKSEAG-GTFVGLACDEDNQPDQSEERVKAWVAQLKS---EGMPL---------------------------------------------------------------------------------------------------------------------------------------------------------------------------------------------------------------------------------------------------------------------------------------------------------------------------------------------------------------------------------------------------------------------------------------------------------------------------------------------------
>Emiliania_huxleyi_Strain_CCMP370_tax2903_locID_CAMPEP_0182264366_seqID14583765
-----------------------------------------------------------------------XQTHAPAGPPGSLRAPHLSCIAMLSAVLALSPESLVLGS----RAT-----------VPAR---ASANM-GVGLLYSTTTGNTETVAGYLSA-EI---G---V-DA---V--------DIAD-------AEDL--------ASFDGLIIGAPTWHTGADSERSGTAWDDYLY---GDLTSADLKGKKVAIFGLGDQAGYGDNFCDAMDELKSCFEKQGAEVI---GAWSADGYDHTESKSEAG-GTFVGLACDEDNQPDQSEERVKAWVAQLKS---EGMPL---------------------------------------------------------------------------------------------------------------------------------------------------------------------------------------------------------------------------------------------------------------------------------------------------------------------------------------------------------------------------------------------------------------------------------------------------------------------------------------------------
>Emiliania_huxleyi_Strain_CCMP370_tax2903_locID_CAMPEP_0182095908_seqID14515939
---------------------------------------------------------------------------XALAXLXRLRAPHLSCIAMLSAVLALSPESLVLGS----RAT-----------VPAR---ASANM-GVGLLYSTTTGNTETVAGYLSA-EI---G---V-DA---V--------DIAD-------AEDL--------ASFDGLIIGAPTWHTGADSERSGTAWDDYLY---GDLTSADLKGKKVAIFGLGDQAGYGDNFCDAMDELKSCFEKQGAEVI---GAWSADGYDHTESKSEAG-GTFVGLACDEDNQPDQSEERVKAWVAQLKS---EGMPL---------------------------------------------------------------------------------------------------------------------------------------------------------------------------------------------------------------------------------------------------------------------------------------------------------------------------------------------------------------------------------------------------------------------------------------------------------------------------------------------------
>Gephyrocapsa_oceanica_Strain_RCC1303_tax38817_locID_CAMPEP_0185371854_seqID15215842
-------------------------------------------------------------------------------XNLLHWNLHCFLLAMLSAVLALSPETIVLGS----RAT-----------VPAR---ASANM-GVGLVYSTTTGNTETVAGYLSA-EI---G---V-DA---V--------DIAD-------AEDL--------SSFDGLIIGAPTWHTGADSERSGTAWDDYLY---GDLTSADLKGKKVAIFGLGDQAGYGDNFCDAMDELKSCFEKQGAEVI---GAWSADGYDHTESKSEAG-GTFVGLACDEDNQPDQSEERVKAWVAQLKS---EGMPL---------------------------------------------------------------------------------------------------------------------------------------------------------------------------------------------------------------------------------------------------------------------------------------------------------------------------------------------------------------------------------------------------------------------------------------------------------------------------------------------------
>Emiliania_huxleyi_CCMP1516_tax280463_locID_jgi|Emihu1|68288|e_gw175871_seqID3668466
-------------------------------------------------------------------------------------------------------------------------------------------M-GVGLLYSTTTGNTETVAGYLSA-EI---G---V-DA---V--------DIAD-------AEDL--------ASFDGLIIGAPTWHTGADSERSGTAWDDYLY---GDLTSADLKGKKVAIFGLGDQAGYGDNFCDAMDELKSCFEKQGAEVI---GAWSADGYDHTESKSEAG-GTFVGLACDEDNQPDQSEERVKAWVAQLKS---EGMPL---------------------------------------------------------------------------------------------------------------------------------------------------------------------------------------------------------------------------------------------------------------------------------------------------------------------------------------------------------------------------------------------------------------------------------------------------------------------------------------------------
>Nitzschia_punctata_Strain_CCMP561_tax913974_locID_CAMPEP_0178825182_seqID9668968
----------------------------------------------------------------------------------------LAVFCLPAVAFGFTISGGNSMAA-----------------RRTS---SALR--AVGIYYDSSTGNTETCAGYIAT-AA---G---A-SA---E--------YIGD-T---T-EDEM--------MSKDALIVGAPTWHTGADTERSGTQWDQWLY---NTLPNMNLKDKKVAIFGCGDQESYSDYYCDAAGELYDCFIKAGCKVY---GMTSTDGYNHQASKAEVS-GSFCGLMFDEDNQYDLSEERAKKWVEQLKQ---EGFFSQVPAEAT--------------------------------------------------------------------------------------------------------------------------------------------------------------------------------------------------------------------------------------------------------------------------------------------------------------------------------------------------------------------------------------------------------------------------------------------------------------------------------------------
>Cylindrotheca_closterium_Strain_CCMP340_tax2856_locID__DN2324_c0_g1_i1_frame+2
----------------------------------------------------------------------------MKLSIALVIL---------PAVAAFAPKSIPP--------------------MRNQ---VVLE--AALIMYDSQTGNTETCATYISN-AA---S---DAKS---G--------YLGD-F---T-DDDI--------KSADCLIVGAPTWHTDSEVERSGTSWDEWLY---QTLPGLGLEGKKVAIFGCGDSQSYSDYYCDAAGELYDCFTKAGCKIF---GKTSTDGYDHQASKAEID-GQFIGAMFDEDNQYDLSEGRATAWVTQLKG---EGFF----------------------------------------------------------------------------------------------------------------------------------------------------------------------------------------------------------------------------------------------------------------------------------------------------------------------------------------------------------------------------------------------------------------------------------------------------------------------------------------------------
>Leptocylindrus_danicus_var_apora_B651_tax163516_locID_CAMPEP_0116050710_seqID2280270
-----------------------------------------------------------------------------------MKLFVAXISITAVHSFAFVPSRP----------------------SAAL---TQLD--AIKIFYGTSTGNTETCAGYIAE-NI--DG---A-EA---E--------YIDD-A---K-DEDF--------TGADALIVGAPTWHTGSDEQRSGTPWDDWLY---DTLPSLDLKGKKVAIFGXGDQESYNDYYCDAAGELYDKFVEAGCEVY---GFTSTDDYNHSESKAERD-GKFIGLMFDEDNQDXMSEDRAKNWVSQLKE-----------------------------------------------------------------------------------------------------------------------------------------------------------------------------------------------------------------------------------------------------------------------------------------------------------------------------------------------------------------------------------------------------------------------------------------------------------------------------------------------------------
>Bolidomonas_sp_Strain_RCC2347_tax91990_locID_CAMPEP_0197549836_seqID14857385
----------------------------------------------------------------------------------MKLIIAPLLLASASAFSTVVGPTA----------------------FRAS---TSLS--ATGVFYSTMTGNCETCGGHIVE-ALKGAG---V-DA---G--------DLED-I---G-DADA--------TAYDSLIVGAPTWHTGADSERSGTAWDQWLY---ETLPGLDLSGKKVAVFGVGDQEGYADNYCDAAGELYDQFKAAGCTLM---GLTSTDGYNHGESKAEIP-GKFCGCMFDEDNQYDMSEDRAKAWVAQLQG---EGFF----------------------------------------------------------------------------------------------------------------------------------------------------------------------------------------------------------------------------------------------------------------------------------------------------------------------------------------------------------------------------------------------------------------------------------------------------------------------------------------------------
>Bolidomonas_pacifica_CCMP_1866_tax91992_locID_CAMPEP_0118631674_seqID2229642
-------------------------------------------------------------------------------IGSMKYALVFATIAPLASGFHVTPRAA----------------------FTRS---MKLD--ATGVFYSTMTGNCETCAGHIVE-ALKGAG---I-DS---E--------DIVD-I---G-DGDV--------TACDQIIVGAPTWHTGAESERSGTAWDEWLY---NTLPGLDLSGKKVAVFGVGDQQGYGDNYCDAAGELYDQFKAAGCTIM---GFTGTDGYDHMESKAEIS-GKFCGCMFDEDNQYDMSEDRAKAWVTQLQG---EGFF----------------------------------------------------------------------------------------------------------------------------------------------------------------------------------------------------------------------------------------------------------------------------------------------------------------------------------------------------------------------------------------------------------------------------------------------------------------------------------------------------
>Vitrella_brassicaformis_Strain_CCMP3346_tax1169540_locID_CAMPEP_0198375958_seqID16491588
-------------------------------------------------------------------------------------------------------------------------------------------M-KVGVLFSTSTGNCETVGGYIVQ-AAKAAG---L-DV---D--------DLKE-V---SEAREI--------EKYSGLIVGAPTWNTGADSERSGTSWDEWLY---SDLPSLNLKDKKVAVFGVGDQISYGDNFCDAAGWL---------KML---GFTSTDGYDHDDSKALLD-GRFCGLMLDEDNQSEESEGRANKWIEQLKG---EGLFA---------------------------------------------------------------------------------------------------------------------------------------------------------------------------------------------------------------------------------------------------------------------------------------------------------------------------------------------------------------------------------------------------------------------------------------------------------------------------------------------------
>Phaeomonas_parva_CCMP2877_tax124430_locID_CAMPEP_0118887640_seqID1220783
-----------------------------GQLQARGLRQNPGAPSLQARGLRQNPAAPSNPAAPSTYALCSASKIRKMFTSTFKILIGLVLCASSARGFGRLPAKV----------------------PRKS---MALN--AVGLLYSTSTGNTETVGGYIFD-AAKAAG-VDVSEL---T--------EVGD-A---A-NDAV--------EGFDGLIVGAPTWHTGADEERSGTTWDDWLY---KTLPNLNLDGKKVAVFGVGDQQSYCDNYCDAAGELYDQFKAAGCTIV---GMTSTDGYEHTESKAEVD-GKFVGMMFDEDNEYDKSEGRAKEWIDQLKG---EGLFA---------------------------------------------------------------------------------------------------------------------------------------------------------------------------------------------------------------------------------------------------------------------------------------------------------------------------------------------------------------------------------------------------------------------------------------------------------------------------------------------------
>non_described_non_described_Strain_CCMP2098_tax483369_locID_CAMPEP_0171612090_seqID12030414
---------------------------------------------------------------------------------MNSMIKVLLSLAAVAPSESFFQKPSFSIAR-----------------ARKA---VEMEM-SAGLFYSTTTGNTEYVAEYIAA-KT---G---L-TM---L--------DIAD-------AGDV--------TVHDTLIVGAPTWHTGADEQRSGTSWDDWLY---DTLPGLDLKGKKVAIFGVGDQIGYSDNFCDATGELYDCFKKAGATIV---GATSTDGYEHNDSKALKD-GKFCGLMCDMDNQGDEAEGKVATWIDQLKS---EGVAF---------------------------------------------------------------------------------------------------------------------------------------------------------------------------------------------------------------------------------------------------------------------------------------------------------------------------------------------------------------------------------------------------------------------------------------------------------------------------------------------------
>Pelagococcus_subviridis_Strain_CCMP1429_tax35679_locID_CAMPEP_0195808962_seqID10636158
-----------------------------------------------------------------------------------------------SRAAALVAPRAP---------------------ATRS---VQLD--AVGLYFSTMSGNTERIAGYIAD-AA--GG---L-EP---L--------SAAG-V---S-ASDL--------EACDAIIVGAPTWNTGADDMRSGTDIDDWLY---DTVAGADLSGKKVALFGCGDSAGYSGNFCDSVGELYDCFTARGATVV---GFTSQEGYDHYDSKAVRD-DMFVGLMCDEQNQMDQSEDRAGAWVEQLKK---EGRTRWISPR----------------------------------------------------------------------------------------------------------------------------------------------------------------------------------------------------------------------------------------------------------------------------------------------------------------------------------------------------------------------------------------------------------------------------------------------------------------------------------------------
>Pelagomonas_calceolata_CCMP1214_tax35675_METDB-00309-1-DN9378-c0-g1-i1_4/51-206
------------------------------------------------------------------------------------------------------------------------------------------------IGFATMSGNTERIAGYIGD-AT---G---I-SP---T--------PIAD-V---S-AADL--------EAADCIICGAPTWNTGADDMRSGTDIDDWLY---SELPNADLSGKKVALFGLGDSAGYSGNFCDSVGELYDCFTARGATVV---GFTDQDGYDHYDSKAIRD-DKFCGLMCDEQNQMDQSEDRATAW-----------------------------------------------------------------------------------------------------------------------------------------------------------------------------------------------------------------------------------------------------------------------------------------------------------------------------------------------------------------------------------------------------------------------------------------------------------------------------------------------------------------
>Genus_nov_species_nov_RCC1024_tax114041_locID_CAMPEP_0119260540_seqID2495585
----------------------------------------------------------------------------------------------MSSAAALAPSRTLPRASK----------------MRRSTRVQATM--KVGIYYATMSGNTQRIAEYIAA-ET---G---A-EP---E--------QVAG-V---G-ASEL--------EGCEAIFCGAPTWNTGADDMRSGTDIDNWLY---DVLPDADLTGKKVALFGCGDQAGYSGNFVDSLGELYDCFTARGAEVV---GFTSQDDYEHYESKGVRD-DQFVGLVCDEQNQMDMSEGRVTDWVAQLRK---EGFPGI--------------------------------------------------------------------------------------------------------------------------------------------------------------------------------------------------------------------------------------------------------------------------------------------------------------------------------------------------------------------------------------------------------------------------------------------------------------------------------------------------
>Aureococcus_anophagefferens_tax44056_locID_jgi|Auran1|28071_seqID4063205
-------------------------------------------------------------------------------------------------------------------------------------------------MRARRSGNTERIAGYISD-QT---G---A-SP---E--------GVAG-V---T-AADL--------EACDSIIVGAPTWNTGADDMRSGTDIDSWLY---DVLPSADLKGKKVALFGCGDQAGYSGNFCDSVGELYDCFTARGATVV---GFTSQDDYEHYESKAVRD-DMFCGLLCDEQNQMDMSEQRVADWVEQLKG---EGLAL---------------------------------------------------------------------------------------------------------------------------------------------------------------------------------------------------------------------------------------------------------------------------------------------------------------------------------------------------------------------------------------------------------------------------------------------------------------------------------------------------
>Aureococcus_anophagefferens_RCC96_tax44056_METDB-00030-1-DN11265-c0-g1-i1_5/62-216
-------------------------------------------------------------------------------------------------------------------------------------------------YFSTMSGNTERIAGYISD-QT---G---A-SP---E--------GVAG-V---T-AADL--------EACDSIIVGAPTWNTGADDMRSGTDIDSWLY---DGLPSADLKGKKVALFGCGDQAGYSGNFCDSVGELYDCFTARGATVV---GFTSQDDYEHYESKAVRD-DMFCGLLCDEQNQMDMSEQRVADW-----------------------------------------------------------------------------------------------------------------------------------------------------------------------------------------------------------------------------------------------------------------------------------------------------------------------------------------------------------------------------------------------------------------------------------------------------------------------------------------------------------------
>Dictyocha_speculum_Strain_CCMP1381_tax35687_locID_CAMPEP_0185748680_seqID14755727
-----------------------------------------------------------------------------------XFRTAFSIAAICTAVAAFTPRSQPHALSRGLRK------------NSATGGGTIMMAGNVGIYFSTMSGNTERIAGFIGE-AI---G---V-EP---K--------EIDE-C---S-ADAI--------SALDVVFVGAPTWNTGADTERSGTSMDTWLY---DTLPKVDMKGKTVALFGCGDSVGYSGNFCDSLGELHDCFTERGATIK---GSWSLEDYMHYESKAVRD-DKFVGLVCDEQNQMDLSEERVTTWISQLKG---EGVEL---------------------------------------------------------------------------------------------------------------------------------------------------------------------------------------------------------------------------------------------------------------------------------------------------------------------------------------------------------------------------------------------------------------------------------------------------------------------------------------------------
>Synchroma_pusillum_Strain_CCMP3072_tax1181717_locID_CAMPEP_0198438954_seqID16509029
-------------------------------------------------------------------------------------------XAPAMRGGA----------------------------RGRS---AMLSM-KIGVVYDTVTSNAGTVGEYIVA-AAKAKG---L-EV---D--------DLQL-V---S-AANL--------ESYSAIIAGAPTWNTGADEERSGTSWDDFLY---STLPSLDLKGKPVAVFGVGDQSSYPDNFCDAAEELYSCFSKAGCNMI---GKISTDGYDHDESKAEIEPGVFCGMLFDEDNESDLSKERATKWVEQLVA---EGIVASASDDAGANPLCPSAPGGHLGWRVRPRRSA---------------------------------------------------------------------------------------------------------------------------------------------------------------------------------------------------------------------------------------------------------------------------------------------------------------------------------------------------------------------------------------------------------------------------------------------------------------------
>unid_sp_Strain_CCMP2135_tax1462469_locID_CAMPEP_0198653760_seqID16619919
--------------------------------------------------RTRNAAREESLNEREEREHTPHAQRSXEKKKMMSHVLALLSSSFVVTTLAFQAPGVR---------------------QRRI---ITVK--AVGLVYSTTTGNTETVAGYIQE-AA---A---LPEI---V--------DAAD-------VGDL--------SAYDGLIVGAPTWHTGADEQRSGTSWDDFLY---SSLPAIDLKGKTVAIFGVGDQISYAENFCDAAGELYDCFAKQGATIV---GFTDTDAFEHEDSKAIRD-GKFVGQMFDEDNQPDLSADRAAAWVKQLKA---EGMPF---------------------------------------------------------------------------------------------------------------------------------------------------------------------------------------------------------------------------------------------------------------------------------------------------------------------------------------------------------------------------------------------------------------------------------------------------------------------------------------------------
>Proboscia_alata_Strain_PI_D3_tax216777_locID_CAMPEP_0194371862_seqID6852163
------------------------------------------------------------------------------MKSVIFTSALVSSSILSSDGFSFVARKSAS--------------------LRSA---SQLD--ATSIIFGTIGGNTELIAGYISE-AT---G---I-SP---I--------LIDD-A---S-DSDF--------TGSDSLIVGCPTWNTGADEQRSMTGWDEWLY---DNMNSIDLKGKKVAFFGVGDQMSYMDNYCDAVGELYDRFTEKGCTAF---GMTSTDGYSHSESKSEID-GKFVGLVCDQDNQDDMSEDRAKAWVEQLKA---EGFF----------------------------------------------------------------------------------------------------------------------------------------------------------------------------------------------------------------------------------------------------------------------------------------------------------------------------------------------------------------------------------------------------------------------------------------------------------------------------------------------------
>Eutreptiella_gymnastica_like_Strain_CCMP1594_tax73025_locID_CAMPEP_0174284580_seqID10207917
TGQGFSYLSVSCFCAVFLATGRLLAAQFSAGDTTNTTSSLALLSITGETSQPKTSGGGVHRMLQPPEEVKHEAFAPLKGFLQVTRAGTGA-----IVPFTFTPRK-----------------------QRTV---AMFG--TVGLFYSTVTGNTETVAEYIQS-EG---G---VEQA---M--------DIAD-A---S-ADQI--------AGCDGLILGAPTWHTGADTERSGTAFDEWLY---GDLETLDLTGKKVALFGLGDQDGYGDNFCDAVGELYDCLTARGATII---GLTSTDGYDHTESKAERE-GKFLGLLCDETNQPDMSEDRVGAWMRQLKE---EGMPFGDSVAMLTTTGTKQFQQPPQVEDPETVADRALPGVLAPRNTPSPQQI--------GYFREAELKHGRIA------------------------------------------------------------------------------------------------------------------------------------------------------------------------------------------------------------------------------------------------------------------------------------------------------------------------------------------------------------------------------------------------------------------------------
>Eutreptiella_gymnastica_like_Strain_CCMP1594_tax73025_locID_CAMPEP_0174333824_seqID10229411
TGQGFSYLSVSCFCAVFLATGRLLAAQFSAGDTTNTTSSLALLSITGETSQPKTSGGGVHRMLQPPEEVKHEAFAPLKGFLQVTRAGTGA-----IVPFTFTPRK-----------------------QRTV---AMFG--TVGLFYSTVTGNTETVAEYIQS-EG---G---VEQA---M--------DIAD-A---S-ADQI--------AGCDGLILGAPTWHTGADTERSGTAFDEWLY---GDLETLDLTGKKVALFGLGDQDGYGDNFCDAVGELYDCLTARGATII---GLTSTDGYDHTESKAERE-GKFLGLLCDETNQPDMSEDRVGAWMRQLKE---EGMPFGDSVAMLTTTGTKQFQQPPQVEDPETVADRALPGVLAPRNTPSPQQIGYPSPQQVGYFREAELKHGRIAMLAAVGFPFAEKFHPLFGGDISAPSVSAFEQPPLQTFNGFVFIAVLEAGWFAECRQLGDYYGPEDPESLRTLNELSN-------------------------------------------------------------------------------------------------------------------------------------------------------------------------------------------------------------------------------------------------------------------------------------------------------------------------------------------------
>Extubocellulus_spinifer_Strain_CCMP396_tax265572_locID_CAMPEP_0178702966_seqID9256490
----------------------------------------------------------------------------------------------MEEGASVVGSES-----------------------------------SATTVGTSRTSGHESIRAFNSK-VI---G---W-EA---T--------RVAA-A---T-KRAA--------ATISKKKNSSPTWHTDADTERSGTSWDEWLY---NQLPNLDLSGKNIAVFGVGDQESYSDYYCXAAGELYDLFEAKGCKMM---GFTSIDGYNHQSSKAERD-GKFIGLMCDEDNQYDMSEDRAKAWIEQLKG---EGFF----------------------------------------------------------------------------------------------------------------------------------------------------------------------------------------------------------------------------------------------------------------------------------------------------------------------------------------------------------------------------------------------------------------------------------------------------------------------------------------------------
>Thalassiothrix_antarctica_Strain_L6_D1_tax1049557_locID_CAMPEP_0194146964_seqID6643786
----------------------------------------------------------------------------MQFLNNNNSLVASVALFCAINASAFTQQ------------------------ISRTSSVTQLHA-KVGVYYSTIGGNTADCAGLIAE-EL---G---V-QP---M--------EIDD-A---D-INDL--------KSMDCLIVGAPTWNTGADTERSMTTWDQWLY---SELPNIDLTGKKVAVFGCGDQISYSFNYADSVGELYDCFTGQGADGF---GKTSTDGYRHVESKAVGD-GQFLGALFDQDNQSDLSADRAKAWVAQLKE---EGFTS---------------------------------------------------------------------------------------------------------------------------------------------------------------------------------------------------------------------------------------------------------------------------------------------------------------------------------------------------------------------------------------------------------------------------------------------------------------------------------------------------
>Thalassiothrix_antarctica_Strain_L6_D1_tax1049557_locID_CAMPEP_0194142400_seqID6645928
---------------------------------------------------------------------------MNVVPYNTALLLLLSSYFIIRNTSAFTINSSI---------------------NGGILLSTQLFANNIGLYYSTIGGDTQDCACFIAD-EI-GDG---V-EA---I--------DIGD-A---D-IDDL--------KSKDCLIVGAPTWNTGAERERSMTIWDQWLY---TELPKLDLTGKKLAVFGAGDQVGYKYNYCDAVGEIYECFMERGAEGY---GKTSTDGYNYVESKAVDD-GKFLGVVFDQDNQSELSRDRAKAWVRQLKK---X-------------------------------------------------------------------------------------------------------------------------------------------------------------------------------------------------------------------------------------------------------------------------------------------------------------------------------------------------------------------------------------------------------------------------------------------------------------------------------------------------------
>Thalassiothrix_antarctica_Strain_L6_D1_tax1049557_locID_CAMPEP_0194175214_seqID6664387
---------------------------------------------------------------------------MNVVPYNTALLLLLSSYSIIRNTSAFTINSSI---------------------NGGILLSTQLFANNIGLYYSTIGGDTQDCACFIAD-EI-GDG---V-EA---I--------DIGD-A---D-IDDL--------KSKDCLIVGAPTWNTGAERERSMTIWDQWLY---TELPKLDLTGKRLAVFGAGDQVGYKYNYCDAVGEIYECFMERGAEGY---GKTSTDGYNYVESKAVDD-GKFLGVVFDQDNQSELSRDRAKAWVRQLKK---EGFM----------------------------------------------------------------------------------------------------------------------------------------------------------------------------------------------------------------------------------------------------------------------------------------------------------------------------------------------------------------------------------------------------------------------------------------------------------------------------------------------------
>Synedropsis_recta_cf_CCMP1620_tax265551_locID_CAMPEP_0119018232_seqID1162958
----------------------------------------------------------------------------MKVASSSLTLLVVTVTMVVHNTAAFAVGKSS---------------------NQAKSTSSSLHMASVGLYFSTIGGATQTCANHIGK-AA---G---GLNA---V--------EIDE-----AKLDDL--------LEHDCLIVGAPTWNTGADKERSMTSWDEWLY---KTLPSLDLKGKKVAVFGVGDQVGYSNNYGDAVGELYDCFTAQGCQPF---GKTSTEGYRHVESKAEVD-GKFVGCMFDEDNQYDLSESRATTWVAQLKE---EGFMAS--------------------------------------------------------------------------------------------------------------------------------------------------------------------------------------------------------------------------------------------------------------------------------------------------------------------------------------------------------------------------------------------------------------------------------------------------------------------------------------------------
>Thalassiosira_antarctica_Strain_CCMP982_tax420261_locID_CAMPEP_0201918774_seqID10894769
------------------------------------------------------------------------------------MKISFMCLTLFATVDAFVPAVS----------------------PSPTSVISSSCLFSTGIFYSTVGGDTGRCANLIGN-AA---G---L-TP---M--------EVEN-V---S-VADV--------MKHDSLIVGSPTWNTGADTERSMTAWDQWLY---EELPKLDLKGKKLAIFGVGDQMGYSFNYCDAVGELYDTFSARGITAY---GRTPTEGYAAVESKAKVDEDKWYGCLFDEVSQDDMSEDRANNWVAQLKD---EGFFSE--------------------------------------------------------------------------------------------------------------------------------------------------------------------------------------------------------------------------------------------------------------------------------------------------------------------------------------------------------------------------------------------------------------------------------------------------------------------------------------------------
>Symbiodinium_sp_Strain_Mp_tax230996_locID_CAMPEP_0169847400_seqID14027517
------------------------------------------------------MAHSPTARRLKAAGVLLVALCCVAQWRVRMV--SFAGSHLPAVSSGP----KLVVL----ARKQGR---------------TAC-Q-AVGVFYATQTGNTETVASKIAE-AT---G---L-EA---S-----------D-Y---D-GEDF--------ADLDGVIAGCPTWNTGADEYRSGTTWDDYL----DAIKEYDLNGKTVAIFGCGDSQSYADNFCDGIEELHDAFQAAGAKLI---GYVDASGYSYGESKSVKD-GKFLGLPLDEDNEDDKTDGRIAAWVEQLKG---EGMPPLRLPWAE--------------------------------------------------------------------------------------------------------------------------------------------------------------------------------------------------------------------------------------------------------------------------------------------------------------------------------------------------------------------------------------------------------------------------------------------------------------------------------------------
>Symbiodinium_sp_Strain_D1a_tax462645_locID_CAMPEP_0196989202_seqID15497705
----------------------------------------------------XVDFAAKMTKAPRSALLLIVASLALLRWTAP----SFAGTRVPKVALHSALQQKLQAF----GRQNSC---------------TAR-A-AVGIFYATQTGNTETVASKLAE-AT---G---L-EA---S-----------D-Y---D-GEDF--------SELDGMIAGCPTWNTGADEYRSGTTWDDYL----DTIKEYDLKGKVVAVFGCGDSQSYADNFCDGIEELHNAFQAAGAKMV---GYVDESGYSYGESKSVKD-GKFLGLPLDEDNEDDQTDDRIAAWVEQLKG---EGMPL---------------------------------------------------------------------------------------------------------------------------------------------------------------------------------------------------------------------------------------------------------------------------------------------------------------------------------------------------------------------------------------------------------------------------------------------------------------------------------------------------
>Symbiodinium_sp_Strain_cladeA_tax993574_locID_CAMPEP_0196847934_seqID15490587
------------------------------------------------------------------------------------------EXRRPKVSLQSALQQKLKSF----GRQNSC---------------TAR-A-AVGIFYATQTGNTETVASKLAE-AT---G---L-EA---S-----------D-Y---D-GEDF--------SELDGVIAGCPTWNTGADEYRSGTTWDDYL----DSIKEYDLKGKVVAVFGCGDSQSYADNFCDGIEELHNAFQAAGAKMV---GYVDESGYSYGESKSVKD-GKFLGLPLDEDNEDDQTDDRIAAWVEQLKG---EGMPL---------------------------------------------------------------------------------------------------------------------------------------------------------------------------------------------------------------------------------------------------------------------------------------------------------------------------------------------------------------------------------------------------------------------------------------------------------------------------------------------------
>Symbiodinium_sp_Strain_CCMP421_tax174948_locID_CAMPEP_0181424908_seqID13679989
-----------------------------------------------------------MAKAPRSALLLLVASLAFLRWTAP----SFAGTRLPKVALHSALQQKLKAF----GRQNSC---------------TAR-A-AVGIFXATQTGNTETVASKLAE-AT---G---L-EA---S-----------D-Y---D-GEDF--------SELDGVIAGCPTWNTGADEYRSGTTWDDYL----DTIKEYDLTGKVVAVFGCGDSQSYADNFCDGIEELHNAFQAAGAKLV---GYVDESGYSYGESKSVKD-GKFLGLPLDEDNEDDQTDDRIAAWVEQLKG---EGMPL---------------------------------------------------------------------------------------------------------------------------------------------------------------------------------------------------------------------------------------------------------------------------------------------------------------------------------------------------------------------------------------------------------------------------------------------------------------------------------------------------
>Symbiodinium_sp_Strain_CCMP421_tax174948_locID_CAMPEP_0181423160_seqID13674261
-----------------------------------------------------------MARAPRFALLSLVAAFAVLRWSAP----SFAGTRGPKVSFRSALQQKLKAF----GRXNSC---------------TAR-A-AVGIFYATQTGNTETVASKLAE-AT---G---L-EA---S-----------D-Y---D-GEDF--------SDLDGVIAGCPTWNTGADEYRSGTTWDDYL----DTIKEYDLKGKVVAVFGCGDSQSXADNFCDGIEELHNAFQAAGAKMV---GYVDEXGYSYXESKSVKD-GKFLGLPLDEDNEDDQTDDRIAAWVEQLKG---EGMPL---------------------------------------------------------------------------------------------------------------------------------------------------------------------------------------------------------------------------------------------------------------------------------------------------------------------------------------------------------------------------------------------------------------------------------------------------------------------------------------------------
>Symbiodinium_sp_Strain_D1a_tax462645_locID_CAMPEP_0196904452_seqID15504703
----------------------------------------------SGHPLATLQLTPKMARAPRFALFSLVAACALLRWSAP----SFAGTRRPKVSFQSALQQKLKAF----GRQNSC---------------TAR-A-AVGIFYATQTGNTETVASKLAE-AT---G---L-EA---S-----------D-Y---D-GEDF--------SELDGVIAGCPTWNTGADEYRSGTTWDDYL----DSIKEYDLKGKVVAVFGCGDSQSYADNFCDGIEELHNAFQAAGAKMV---GYVDESGYSYGESKSVKD-GKX--------------------------------------------------------------------------------------------------------------------------------------------------------------------------------------------------------------------------------------------------------------------------------------------------------------------------------------------------------------------------------------------------------------------------------------------------------------------------------------------------------------------------------------
>Symbiodinium_sp_Strain_CCMP2430_tax631057_locID_CAMPEP_0181560822_seqID13801990
-----------------------------------------------------------MAXAPRFAXLALVAACALLRWSAP----SFAGTRRPKVSXQSALQQKLKAF----GRQNSC---------------TAR-A-AVGIFYATQTGNTETVASKLAE-AT---G---L-EA---S-----------D-Y---D-GEDF--------SELDGVIAGCPTWNTGADEYRSGTTWDDYL----DSIKEYDLKGKVVAVFGCGDSQSYADNFCDGIEELHNAFQAAGAKMV---GYVDESGYSX--------------------------------------------------------------------------------------------------------------------------------------------------------------------------------------------------------------------------------------------------------------------------------------------------------------------------------------------------------------------------------------------------------------------------------------------------------------------------------------------------------------------------------------------------
>Symbiodinium_sp_Strain_CCMP2430_tax631057_locID_CAMPEP_0181740712_seqID13873571
-----------------------------------------------------------MARAPRFALLALVAACALLRWSAP----SFAGTRRPKVSXQSALQQXLKAF----GRQNSC---------------TAL-A-AVGIFYATQTGNTETVASKLAE-AT---G---L-EA---S-----------D-Y---D-GEDF--------SELDGVIAGCXTWNTGADEYRSGTTWDDYL----DSIKEYDLKGKVVAVFGCGDSQSYADNFCDGIEELHNAFQAAGAKMV---GYVDESGYSX--------------------------------------------------------------------------------------------------------------------------------------------------------------------------------------------------------------------------------------------------------------------------------------------------------------------------------------------------------------------------------------------------------------------------------------------------------------------------------------------------------------------------------------------------
>Symbiodinium_sp_Strain_D1a_tax462645_locID_CAMPEP_0196908506_seqID15506422
-------------------------------------------------------MASSTPRVSRVVLMILALYWMVLLWSRPQW--SFAG-KLPKVSISPVAWQEFNRL----SRKNGC---------------TAQ-N-AVGVFYATQTGNTETVASMIGE-AT---G---L-EA---S-----------D-Y---D-GEDF--------ADLDGVIAGCPTWNTGADEYRSGTTWDDYL----ETIKEYDLSGKVVAVFGCGDSQSYGDNFCDGIEELHNAFQAAGAKMV---GYVDASGYTFEESKSVKN-GKFMGLPLDEDNEGDMTDGRISAWLEQLKS---EGMPF---------------------------------------------------------------------------------------------------------------------------------------------------------------------------------------------------------------------------------------------------------------------------------------------------------------------------------------------------------------------------------------------------------------------------------------------------------------------------------------------------
>Pelagodinium_beii_Strain_RCC1491_tax43686_locID_CAMPEP_0197653854_seqID14984770
--------------------------------------------------------------MASKGARVLLLAVLVLTWTRNL---TFTGLRGRAATSPPQQLMAWDAM----ARTKGCR--------------VGL-K-AVGLFFATQTGNTEEVAGLIGS-AT---G---L-EA---S-----------D-Y---D-GEDF--------SDLDGMIVGCPTWNTGADDMRSGTTWDDYL----ETISGYDLKGKTVAIFGCGDSQGYGDNFCDGIEELHNTFQAAGAKMV---GYSDSSGYDFSESKSVKD-GKFLGLPLDQDNEGDQSEARIADWVAQLKG---EGMPF---------------------------------------------------------------------------------------------------------------------------------------------------------------------------------------------------------------------------------------------------------------------------------------------------------------------------------------------------------------------------------------------------------------------------------------------------------------------------------------------------
>Pelagodinium_beii_Strain_RCC1491_tax43686_locID_CAMPEP_0197703404_seqID14961793
----------------------------------------------------------------------------------------------------PRHLKTLDAL----ARKKGC---------------TAA-N-AVGLFFATQTGNTEEVAGMIGS-AT---G---L-GA---S-----------D-Y---D-GEDF--------SDLDGMIVGCPTWNTGADDMRSGTTWDDYL----ETIAGYDLKGKTVAVFGCGDSQGYGDNFCDGVEELHNTFQAAGAKMV---GYSDADGYDFSESKSVKD-GKFLGLPLDQDNEGDQSESRIAAWVDQLKA---EGMPL---------------------------------------------------------------------------------------------------------------------------------------------------------------------------------------------------------------------------------------------------------------------------------------------------------------------------------------------------------------------------------------------------------------------------------------------------------------------------------------------------
>Symbiodinium_sp_Strain_C1_tax293213_locID_CAMPEP_0202635460_seqID15359902
-----------------------------------------------------MAKPQVASKCVKTVVLLTALAFVVSLWRPSPVPPAFVGLSS--------------------AVRISC---------------TAR-N-AVGVFYATQTGNTETVAGKIGE-AV---G---L-EA---S-----------D-Y---D-GEDF--------ADLDGVIAGCPTWNTGADEYRSGTTWDDYV----DSIKEYDLSGKVVAVFGCGDSQGYADNFCDGIEELHDAFEAAGAKMI---GYVDASGYTFGESKSVKD-GKFLGLPLDEDNEDDQTDGRIAAWVEQLKS---EGMPF---------------------------------------------------------------------------------------------------------------------------------------------------------------------------------------------------------------------------------------------------------------------------------------------------------------------------------------------------------------------------------------------------------------------------------------------------------------------------------------------------
>Symbiodinium_sp_Strain_C15_tax377605_locID_CAMPEP_0201297680_seqID15402324
-----------------------------------------------------MAKPQVVAKCMKTVVLLTALAFVVSLWRPSPVPPAFVGLSR--------------------AVRVSC---------------TAR-N-AVGVFYATQTGNTETVAGKIGE-AV---G---L-EA---S-----------D-Y---D-GEDF--------ADLDGVIAGCPTWNTGAEEYRSGTTWDDYV----DSIKEYDLSGKVVAVFGCGDSQGYADNFCDGIEELHDAFKIAGAKMI---GYVDASGYTFGESKSVKD-GKFLGLPLDEDNEDDQTDGRIAAWVEQLKS---EGMPF---------------------------------------------------------------------------------------------------------------------------------------------------------------------------------------------------------------------------------------------------------------------------------------------------------------------------------------------------------------------------------------------------------------------------------------------------------------------------------------------------
>Prorocentrum_minimum_Strain_CCMP1329_tax39449_locID_CAMPEP_0205706326_seqID16969874
-------------------------------------------------------------------------------------------XGALCAAALRAAAREGARE----GCRGSR---------------TCM-R-AVGLFFSTQTGNTESAAEVIAA-KA---G---L-EA---T--------DLGD-V---S-AEDL--------AGYDGIIIGAPTWNTGADEYRTGTTMDDYL----DDIRSLSLGGKPVAVFGCGDSQGYGDNFAEAIEEIHGAFKEAGAKMI---GYVDASAYQHSESKSEVD-GKFVGLPLDQDNEAELTEDRISAWVSQLKS---EGMPL---------------------------------------------------------------------------------------------------------------------------------------------------------------------------------------------------------------------------------------------------------------------------------------------------------------------------------------------------------------------------------------------------------------------------------------------------------------------------------------------------
>Azadinium_spinosum_Strain_3D9_tax632150_locID_CAMPEP_0180723326_seqID12759458
NTGSTHFAXPRAMAAQRKLVLLIAVAAALFWRQTSFV-----GPARSSQSLRG-SASSNGAIY-----------------------------------------RAIDRE----ARRQGC---------------TAM-Q-AVGVLFSTQTGNTETAATKIAE-AV---G---V-EA---A--------DIGE-Y---S-AEDL--------SDFDGLIVGCPTWNTGADEYRSGTAWDDVI----DDIKGLSLGGKPVAVFGCGDSQGYGDNFCDGIEELHETFKAAGAKMI---GYVDAGGYGHTESKSDQG-GKFLGLPLDEDNESDQTDERVSSWVAQLKS---EGMPL---------------------------------------------------------------------------------------------------------------------------------------------------------------------------------------------------------------------------------------------------------------------------------------------------------------------------------------------------------------------------------------------------------------------------------------------------------------------------------------------------
>Azadinium_spinosum_Strain_3D9_tax632150_locID_CAMPEP_0180475204_seqID12583882
---------------------------------------QVSAPAHSSQFLRG-RASASGALLLVPRAGR----------------------------------RSIEGA----ARRQGC---------------TTM-R-AVGLFFATQTGHTEDAAGKIAE-AA---G---V-EA---A--------DIGD-I---S-VEDL--------SGYDGLIVGCPTFNTGADEYRSNTAWDDII----DEIKGMSLGGKPVAVFGCGDSQGYGDNFCDAIEELHETFQAAGAKMI---GYVDASDYIHVESKSERD-GKFLGLPLDFENEDDRTPARLSSWVAQLKS---EX------------------------------------------------------------------------------------------------------------------------------------------------------------------------------------------------------------------------------------------------------------------------------------------------------------------------------------------------------------------------------------------------------------------------------------------------------------------------------------------------------
>Pseudo_nitzschia_fraudulenta_Strain_WWA7_tax183588_locID_CAMPEP_0201218152_seqID10459692
LAAAYWKRWLAAHRAVXFLLVALAIVAAFYEVAPSFLSAQVSAPARSSQLLRG-RASARGALLLVPREGS----------------------------------RAIEGA----ARRQGC---------------TAM-R-AVGLFFSTQTGNTESAAGAIAE-AA---G---I-EA---A--------DIGD-I---G-SEDL--------SGYDGLIVGCPTWNTGADEYRSGTSWDDVI----DEIKEMDLGGKPVAVFGCGDSQGYGDNFCDGIEELHETFNAAGAKMM---GYVDASGYQHSESKSVRD-GKFLGLPLDQDNEDDQTESRVSSWVAQLKS---EGMPL---------------------------------------------------------------------------------------------------------------------------------------------------------------------------------------------------------------------------------------------------------------------------------------------------------------------------------------------------------------------------------------------------------------------------------------------------------------------------------------------------
>Azadinium_spinosum_Strain_3D9_tax632150_locID_CAMPEP_0180718572_seqID12769641
----------RDCRSERRCLLLVALAAVAYQVSPNFLSAQASTPARSSQSLRG-RASASSALLLVPRAQS----------------------------------RAVEGA----AHRQGC---------------TAM-R-AVGLFFSTQTGNTEGVAGKIAE-AA---G---V-EA---A--------DIGD-I---G-AEDL--------SGYDGLIVGCPTWNTGADEYRSGTSWDDVI----DEIKELDLGGKPVAVFGCGDSQGYGDNFCDGIEELHETFNAAGAKMM---GYVDASGYQHSESKSVRD-GKFLGLPLDEDNEDDQTDGRVSEWVGQLKS---EGMPL---------------------------------------------------------------------------------------------------------------------------------------------------------------------------------------------------------------------------------------------------------------------------------------------------------------------------------------------------------------------------------------------------------------------------------------------------------------------------------------------------
>Alexandrium_andersonii_Strain_CCMP2222_tax327968_locID_CAMPEP_0197746106_seqID16198322
-----------------------------------------------------------------------------------------------------------------------------------------X-E-AVGLLYATQTGNTETAAGVIAE-KT---G---L-EA---M--------DVGD-F---G-AADL--------EGYDGLIVGCPTWNTGADEYRSGTAWDDIL----DEIKDISLSGKPVAVFGCGDSQSYGDNFCDGIEELHGAFAAAGAKML---GYVDASGYQHTESKSEKD-GKFLGLPLDEDNENDMTEGRVDAWVSQLKS---EGMP----------------------------------------------------------------------------------------------------------------------------------------------------------------------------------------------------------------------------------------------------------------------------------------------------------------------------------------------------------------------------------------------------------------------------------------------------------------------------------------------------
>Gambierdiscus_australes_Strain_CAWD_149_tax439317_locID_CAMPEP_0171057452_seqID9807801
FPERAEKQSPAARRSPSMALLLMAAAVAWRLSLPDARATFAAPPAARARF------------------------------------------------------AASVSK----QRSAGR---------------VCM-R-AVGLIYSTQTGNTEEVAGTIAE-KA---G---L-EA---T--------AIDD-L---S-TSDL--------TEYDALIVGCPTWNTGADEYRSGTTWDDYL----DEIRELDLAGKPVAVFGCGDSQGYGDNFCDGIEELHGAFKAAGAKML---GYVDSSGYQHSESKSEKD-GKFLGLPLDQDNEADMTEDRAAAWVSQLKS---EGMPL---------------------------------------------------------------------------------------------------------------------------------------------------------------------------------------------------------------------------------------------------------------------------------------------------------------------------------------------------------------------------------------------------------------------------------------------------------------------------------------------------
>Symbiodinium_sp_Strain_cladeA_tax993574_locID_CAMPEP_0196830456_seqID15486106
-----------------------------AYLNPSLYSARTQPVA-----MSGQRRSATSALIMVAVMMCATRLVLNVLPSAF--------VNQTMRQGGCRVVAIGAAV----PMTRSP---------------VAA-R-AVGLIYSTQTGNTEEVAGVLAE-AT---G---L-EA---T--------AIDD-L---A-AADL--------ESYDGLIVGCPTWNTGADEYRSGTAWDDLL----DDIKEISLSGKPVAVFGCGDSQGYGDNFCDGIEELHDTFAASGAKPV---GYVDASGYTFEESKSVRD-GKFLGLPLDQDNEADMTEERVAAWVSQLKG---EGMPL---------------------------------------------------------------------------------------------------------------------------------------------------------------------------------------------------------------------------------------------------------------------------------------------------------------------------------------------------------------------------------------------------------------------------------------------------------------------------------------------------
>Amphidinium_carterae_Strain_CCMP1314_tax2961_locID_CAMPEP_0176557388_seqID7232316
-------------------------------------------------------------------------------------------------------MAAGSAA----AGRQSP---------------IAM-R-AVGLLYSTQTGNTEEAASIISE-AT---G---L-EV---T--------VVDD-L---E-AADL--------GSYDGLIVGCPTWNTGADEYRSGTAWDDLL----DDIRGLSLSGKPVAVFGCGDSQSYGDNFCDGIEELHETFKAAGAKNL---GYVDASGYEFEESKSVRD-GKFLGLPLDQDNEAEMSEERVAAWVAQLKS---EGMPLEHX------------------------------------------------------------------------------------------------------------------------------------------------------------------------------------------------------------------------------------------------------------------------------------------------------------------------------------------------------------------------------------------------------------------------------------------------------------------------------------------------
>Amphidinium_carterae_Strain_CCMP1314_tax2961_locID_CAMPEP_0176532428_seqID7211779
----------TQRSKMSRALLLPLAVAAMHVVSNNGL-ARLFVSVSSSRVVAG-R---SGCLIM----------------------------------------AAGRAA----AGRQSP---------------IAM-R-AVGLLYSTQTGNTEEAASIISE-AT---G---L-EV---T--------AVDD-L---D-AADL--------GSYDGLIVGCPTWNTGADEYRSGTAWDDLL----DDIRGLSLSGKPVAVFGCGDSQSYGDNFCDGIEELHETFKAAGAKNL---GYVDASGYEFEESKSVRD-GKFLGLPLDQDNEAEMSEERVAAWVAQLKS---EGMPL---------------------------------------------------------------------------------------------------------------------------------------------------------------------------------------------------------------------------------------------------------------------------------------------------------------------------------------------------------------------------------------------------------------------------------------------------------------------------------------------------
>Amphidinium_carterae_Strain_CCMP1314_tax2961_locID_CAMPEP_0176611622_seqID7242220
RRDFASLPXLTQRSKMSRALLLPLAVAAMHVVS-NGL-ARLFVSVRSSRVVAG-R---SGCLIM----------------------------------------AAGSAA----AGRQSP---------------IAM-R-AVGLLYSTQTGNTEEAASIISE-AT---G---L-KV---T--------AVDD-L---D-AADL--------GSYDGLIVGCPTWNTGADEYRSGTAWDDLL----DDIRGLSLSGKPVAVFGCGDSQGYGDNFCDGIEELHETFKAAGAKNL---GYVDASGYEFEESKSVRD-GKFLGLPLDQDXEAEMSEERVAAWVAQLKS---EGMPL---------------------------------------------------------------------------------------------------------------------------------------------------------------------------------------------------------------------------------------------------------------------------------------------------------------------------------------------------------------------------------------------------------------------------------------------------------------------------------------------------
>Symbiodinium_sp_Strain_cladeA_tax993574_locID_CAMPEP_0196870006_seqID15464681
--------------------------XQVWPASPAFE----RTLCRRTQMARA-MPRTLLALVLVGLVKMFSRVDVN---------------------NFASTHSSGGVS----KCRQGV---------------TAL-R-AVGLLYATQTGNTEEVAGLIGE-AT---G---L-EI---T--------AIDD-L---S-ADDL--------TSYDGLIVGCPTWNTGADEYRSGTAWDDLI----DDIKGLKLSGKPVAVFGCGDSQAYGDHFCDGIEELHEVFAAAGAKSV---GYVDTSGYEYAESKSERN-GKFLGLPLDQDNEADQSEERVAAWVSQLKS---EGMPL---------------------------------------------------------------------------------------------------------------------------------------------------------------------------------------------------------------------------------------------------------------------------------------------------------------------------------------------------------------------------------------------------------------------------------------------------------------------------------------------------
>Alexandrium_monilatum_Strain_CCMP3105_tax311494_locID_CAMPEP_0175351026_seqID5407149
----------------ASGSITERAXATCGLASWDRLEDSSPGPRSLLKTMAR-ARSVMLPLACLAAVSLLLHASCP---------------------AFVSPRRAATVG----RMRSGR---------------TCL-R-AVGLFYTTQTGNTETAATAIAD-AA---G---I-EA---V--------DLGE-V---E-VSDL--------AGYDGLIVGAPTWNTGADEYRSGTAWDDCL----DDIKALDLAGKPVAVFGCGDSQGYGDNFCDAMDEIHSTFKAAGAKMV---GYVDSSGYQHQESKSDVD-GKFVGLPLDEDNENDLTEGRVAAWVDQLKS---EGMPL---------------------------------------------------------------------------------------------------------------------------------------------------------------------------------------------------------------------------------------------------------------------------------------------------------------------------------------------------------------------------------------------------------------------------------------------------------------------------------------------------
>Alexandrium_monilatum_Strain_CCMP3105_tax311494_locID_CAMPEP_0175616528_seqID5528269
-----------------------LAQATCGLASWDRLEDSSPGPRSLLKTMAR-ARSVMLPLACLAAVSLLLHASCP---------------------AFVSPRRAATVG----RMRSGR---------------TCL-R-AVGLFYTKQTGNTETAATAIAD-AA---G---I-EA---V--------DLGE-V---E-VSDL--------AGYDGLIVGAPTWNTGADEYRSGTAWDDCL----DDIKALDLAGKPVAVFGCGDSQGYGDNFCDAMDEIHSTFKAAGAKMV---GYVDSSGYQHQESKSDVD-GKFVGLPLDEDNENDLTEGRVAAWVDQLKS---EGMPL---------------------------------------------------------------------------------------------------------------------------------------------------------------------------------------------------------------------------------------------------------------------------------------------------------------------------------------------------------------------------------------------------------------------------------------------------------------------------------------------------
>Alexandrium_monilatum_Strain_CCMP3105_tax311494_locID_CAMPEP_0175577544_seqID5494645
------------------------AQATCGLASWDRLEDSSPGPRSLLKTMAR-ARSVMLPLACLAAVSLLLHASCP---------------------AFVSPRRAATVG----RMRSGR---------------TCL-R-AVGLFYTRQTGNTETAATAIAD-AA---G---I-EA---V--------DLGE-V---E-VSDL--------AGYDGLIVGAPTWNTGADEYRSGTAWDDCL----DDIKALDLAGKPVAVFGCGDSQGYGDNFCDAMDEIHSTFKAAGAKMV---GYVDSSGYQHQESKSDVD-GKFVGLPLDEDNENDLTEGRVAAWVDQLKS---EGMPL---------------------------------------------------------------------------------------------------------------------------------------------------------------------------------------------------------------------------------------------------------------------------------------------------------------------------------------------------------------------------------------------------------------------------------------------------------------------------------------------------
>Alexandrium_monilatum_Strain_CCMP3105_tax311494_locID_CAMPEP_0175625410_seqID5531733
-----------------------LAQATCGLASWDRLEDSSPGPRSLLKTMAR-ARSVMLPLACLAAVSLLLHASCP---------------------AFVSPRRAATVG----RMRSGR---------------TCL-R-AVGLFYTRQTGNTETAATAIAD-AA---G---I-EA---V--------DLGE-V---E-VSDL--------AGYDGLIVGAPTWNTGADEYRSGTAWDDCL----DDIKALDLAGKPVAVFGCGDSQGYGDNFCDAMDEIHSTFKAAGAKMV---GYVDSSGYQHQESKSDVD-GKFVGLPLDEDNENDLTEGRVAAWVDQLKS---EGMPL---------------------------------------------------------------------------------------------------------------------------------------------------------------------------------------------------------------------------------------------------------------------------------------------------------------------------------------------------------------------------------------------------------------------------------------------------------------------------------------------------
>Alexandrium_monilatum_Strain_CCMP3105_tax311494_locID_CAMPEP_0175668886_seqID5608500
VSLLLHASCLLLLHASCLAAVSLLLHASCLAAXXXXXEDSSPGPRSLLKTMAR-ARSVMLPLACLAAVSLLLHASCP---------------------AFVSPRRAATVG----RMRSGR---------------TCL-R-AVGLFYTTQTGNTETAATAIAD-AA---G---I-EA---V--------DLGE-V---E-VSDL--------AGYDGLIVGAPTWNTGADEYRSGTAWDDCL----DDIKALDLAGKPVAVFGCGDSQGYGDNFCDAMDEIHSTFKAAGAKMV---GYVDSSGYQHQESKSDVD-GKFVGLPLDEDNENDLTEGRVAAWVDQLKS---EGMPL---------------------------------------------------------------------------------------------------------------------------------------------------------------------------------------------------------------------------------------------------------------------------------------------------------------------------------------------------------------------------------------------------------------------------------------------------------------------------------------------------
>Scrippsiella_trochoidea_CCMP3099_tax71861_locID_CAMPEP_0115607478_seqID959634
----------RFTVVQQVPLPLTTHSHRPLPVLPMAFSAGATTQKRAAGLRRP-RSLNAMATLLVAAVVLTAA-QWLLSPRSPKEISFAGGLR-----AVGGLRSAVDGA----ARRRGC---------------TAR-E-AVGLFYATQTGNTETAAGVIAE-QA---G---V-EA---T--------DVGD-I---G-VEDL--------AGYDGLIVGCPTWNTDADEYRSGTAWDDLL----DEVKGADLAGKPVAVFGCGDSQGYGDNFCDGIEELHETFAAAGAKMV---GYVDAGGYQHQASKSVRG-DKFLGLPLDEDNENDMTEERVASWVAQIKG---EGMPL---------------------------------------------------------------------------------------------------------------------------------------------------------------------------------------------------------------------------------------------------------------------------------------------------------------------------------------------------------------------------------------------------------------------------------------------------------------------------------------------------
>Scrippsiella_trochoidea_CCMP3099_tax71861_locID_CAMPEP_0115268270_seqID2351307
------------------PLPRTTHSHRPLPVLPMAFSAADTIQKRAAGLRRP-RSLNAAVALLVPAIVLAAATQWLLSPCSPKEISFTGGLR-----AVGDLRSAVGGA----ARRRGC---------------TVR-E-AVGLFXATQTGNTETAAGVXXE-QA---G---V-EA---X--------XVGX-I---G-XEDL--------AGYXGLXVGCPTWNTDADEYRSGTAWDDLL----DEVKGADLAGKPVAVFGCGDSQGYGDNFCDGIEELHETFAAAGAKMV---GYVDAGGYQHQASKSVRG-DKFLGLPLDEDNENDMTEERVASWVAQIKG---EGMPL---------------------------------------------------------------------------------------------------------------------------------------------------------------------------------------------------------------------------------------------------------------------------------------------------------------------------------------------------------------------------------------------------------------------------------------------------------------------------------------------------
>Scrippsiella_trochoidea_CCMP3099_tax71861_locID_CAMPEP_0115687754_seqID997009
-------------------------XHRPLPVLPMAFSAADTIQKRAAGLRRP-RSLNAAVALLVPAIVLAAATQWLLSPCSPKEISFTGGLR-----AVGDLRSAVGGA----ARRRGC---------------TVR-E-AVGLFYATQTGNTETAAGVISE-QA---G---V-EA---V--------DVGE-I---G-VEDL--------AGYDGLIVGCPTWNTGADEYRSGTAWDDL-------------------------------------------------------------------------------------------------------------------------------------------------------------------------------------------------------------------------------------------------------------------------------------------------------------------------------------------------------------------------------------------------------------------------------------------------------------------------------------------------------------------------------------------------------------------------------------------------------------------
>Ceratium_fusus_Strain_PA161109_tax2916_locID_CAMPEP_0172777366_seqID13130671
---------------------------------------------------------------------------------------------------XGNLMSAVDAA----ARRRGC---------------TAR-E-AVGVFFATQTGNTEAVAGTIAD-KA---G---V-EA---T--------DVSE-Y---S-AEDL--------AGYDGLIVGCPTWNTGADEYRSGTAWDDLLDIKADDIKGSDLAGKPVAVFGCGDSSGYGDNFCDGIEELHETFAAAGAKMV---GYVDASAYQHDESKSTRG-DKFLGLPLDQDNEDGMTEDRVASWITQIKG---EGMPL---------------------------------------------------------------------------------------------------------------------------------------------------------------------------------------------------------------------------------------------------------------------------------------------------------------------------------------------------------------------------------------------------------------------------------------------------------------------------------------------------
>Ceratium_fusus_Strain_PA161109_tax2916_locID_CAMPEP_0172846886_seqID13213351
------------------------------------------------------------LALMLLLALALAGVQWRSSSRDSQEISFAGGPTRKHSGRAGNLMSAVDAA----ARRRGC---------------TAR-E-AVGVFFATQTGNTEAVAGTIAD-KA---G---V-EA---T--------DVSE-Y---S-AEDL--------AGYDGLIVGCPTWNTGADEYRSGTAWDDLL----DDIKGSDLAGKPVAVFGCGDSSGYGDNFCDGIEELHETFAAAGAKMV---GYVDASAYQHDESKSTRG-DKFL-------------------------------------------------------------------------------------------------------------------------------------------------------------------------------------------------------------------------------------------------------------------------------------------------------------------------------------------------------------------------------------------------------------------------------------------------------------------------------------------------------------------------------------
>Amphidinium_massartii_Strain_CS_259_tax160604_locID_CAMPEP_0178398258_seqID9105082
------------------------------------MVARGGFRAPCQKTLRDVLVLAALASACVWAGCFRTSPSTA---------------------AFVGNAHVSQQR----ARKARC---------------LGL-R-AVGLIYGTQTGNTEEVAGLLAD-AT---G---L-EA---V--------AVDE-L---S-AADL--------EGYDGLIVGCPTWNTGADEYRSGTTWDDLL----DEIKGMKFSGKPVAVFGCGDSQSYGDNFCDGIEELHDVFAAAGAKTL---GYVDENRYSFVESKSVRD-GKFLGLPLDQDNEADMSEERIGDWVAQLKS---EGMPL---------------------------------------------------------------------------------------------------------------------------------------------------------------------------------------------------------------------------------------------------------------------------------------------------------------------------------------------------------------------------------------------------------------------------------------------------------------------------------------------------
>Amphidinium_massartii_Strain_CS_259_tax160604_locID_CAMPEP_0178433368_seqID9115324
CLGLRAVGLITGNTEEVAGLLADATGLEAVAVDETNMVARGGFRAPCQKTLRDVLVLAALAXACVWAGXFRTSPSTA---------------------AFVGNAHVSXXR----ARKARC---------------LGL-R-AVGLIYGTXTGNTEEVAGLLAD-AT---G---L-EA---V--------AVDE-L---S-AADL--------EGYDGLIVGCPTWNTGADEYRSGTTWDDLL----DEIKGMKFSGKPVAVFGCGDSQSYGDNFCDGIEELHDVFAAAGAKTL---GYVDENRYSXVESKSVRD-GKFLGLPLDQDNEADMSEERIGDWVAQLKS---EGMPL---------------------------------------------------------------------------------------------------------------------------------------------------------------------------------------------------------------------------------------------------------------------------------------------------------------------------------------------------------------------------------------------------------------------------------------------------------------------------------------------------
>Amphidinium_massartii_Strain_CS_259_tax160604_locID_CAMPEP_0178398236_seqID9103032
---------------------------------------MAAIASPCPRLLRALV---VVVAAWYVCNRMALSRAFA---------------------GLVSRGTMQQKG----VDRKQS---------------AAM-R-AVGLLYATQTGNTEEVAFLISS-AT---G---L-DI---T--------AVDD-L---Y-ASDL--------NGYDGLIVGCPTWNTGADEYRSGTAWDDLL----EDIKGLSLSGKPVAVFGCGDSVGYGDNFCDGIEELHDTFAAAGAKSI---GYVAASGYTYAESKSVRN-GKFLGLPLDQDNEADMSEERVADWVSQLKT---EGMPF---------------------------------------------------------------------------------------------------------------------------------------------------------------------------------------------------------------------------------------------------------------------------------------------------------------------------------------------------------------------------------------------------------------------------------------------------------------------------------------------------
>Amphidinium_massartii_Strain_CS_259_tax160604_locID_CAMPEP_0178406738_seqID9113593
-----------------------------------------------XRLLRALVVVLVVVASWCLGNQMVMSPAFA---------------------GVVSRGTMQQKG----VDRRRC---------------AAM-R-AVGLLYATQTGSTEEVALMISA-AT---G---L-DI---T--------AVDD-L---Y-ASDL--------EGYDGLIVGCPTWNTGADEYRSGTAWDDLL----EDIKGLSLSGKPVAVFGCGDSVGYGDNFCDAIEELHDTFADAGAKSI---GYVAESGYTYAESKSVRN-GKFLGLPLDLDNEADMSEERVADWVSQLKS---EGMPF---------------------------------------------------------------------------------------------------------------------------------------------------------------------------------------------------------------------------------------------------------------------------------------------------------------------------------------------------------------------------------------------------------------------------------------------------------------------------------------------------
>Amphidinium_massartii_Strain_CS_259_tax160604_locID_CAMPEP_0178411120_seqID9096500
---------------------------------XPAASELLSLASCAVKMAVQRPVMKKVAVVAAAFCLAGRALLDGAAPQLFVNTSAGHATRGGQKNAACLVLAMGRSA----RDTRSR---------------VAA-R-AVGLIYSTQTGNTEEIADYLSE-AT---G---L-ET---T--------AVDD-L---Y-ASDL--------ESYDGLIVGCPTWNTGADEYRSGTAWDDLL----DDIKGLSLAGKPVAVFGCGDSQAYGDNFCDGIEELHDTXAAAGAKLI---GYVPESGYTYAESKSVRN-GKFLGLPLDQDNERDMSEERVASWVSQLKG---EGMPL---------------------------------------------------------------------------------------------------------------------------------------------------------------------------------------------------------------------------------------------------------------------------------------------------------------------------------------------------------------------------------------------------------------------------------------------------------------------------------------------------
>Prorocentrum_minimum_Strain_CCMP2233_tax39449_locID_CAMPEP_0177078730_seqID7487081
----------------------------------------------------------------------------------------------------------------------------------------------VGLVYSSQTGMTGAAARAIGE-RA---G---L-RP---L--------DLED-V---N-LPEL--------ESYEGLIVGCPTWNTNADEYRSGTAWDDCV----LELKTMEFGGKPVAVFGCGDSVHYSNNFCDAIEEIHSAFQAAGARMI---GYVDAAGYRHQKSKSLRD-GKFLGLALDKDNEDELTEGRIAAWVEQLRA---EGMPL---------------------------------------------------------------------------------------------------------------------------------------------------------------------------------------------------------------------------------------------------------------------------------------------------------------------------------------------------------------------------------------------------------------------------------------------------------------------------------------------------
>Prorocentrum_minimum_Strain_CCMP2233_tax39449_locID_CAMPEP_0176933914_seqID7382725
------------------------------------------------------------------------------------------------------------------------------------------------------------AARAIGE-RA---G---L-RP---L--------DLED-V---N-LPEL--------ESYEGLIVGCPTWNTNADEYRSGTAWDDCV----LELKTMEFGGKPVAVFGCGDSVHYSNNFCDAIEEIHSAFQAAGARMI---GYVDAAGXPAPEVH--RD-GKFLGLALDKDNEDELTEGRIAAWVEQLRA---EGMPL---------------------------------------------------------------------------------------------------------------------------------------------------------------------------------------------------------------------------------------------------------------------------------------------------------------------------------------------------------------------------------------------------------------------------------------------------------------------------------------------------
>Bigelowiella_natans_tax227086_locID_jgi|Bigna1|49149|estExt_Genewise1C_400061_seqID3617709
--------------------------------------------------------------------------------------------------------------------------------------------------------------------MC---G---E-PA---Q--------EIGD-V---S-AADL--------SQHDGLIVGAPTWHTDADTERSGTAWDDVL----DEIRGLSLSGKPVAVFGVGDSVSYSENFCDAIEELHDAFVSAGAKMV---GYVDPSGYQHESSKSIRD-GKFLGLPLDEDNEYDMTDARLNTWMQELKA---QGMPI---------------------------------------------------------------------------------------------------------------------------------------------------------------------------------------------------------------------------------------------------------------------------------------------------------------------------------------------------------------------------------------------------------------------------------------------------------------------------------------------------
>Lotharella_oceanica_Strain_CCMP622_tax641309_locID_CAMPEP_0170197248_seqID5215604
---------------------------------------------------------------------------------------------------------MRPSA----RARRRA---------------CIV-N-AIGIFYSTQTGNTENVASKIAK-CC---G---V-EA---Q--------EVGD-V---S-SSAL--------ADYDGLIVGAPTWHTDASSERSGTAWDDIL----DEVRSLGLNGKPVAVFGVGDSVSYSENFCDAIEEIHDAFADSGGKLI---GYVAPDGYQHSESKSIRD-GKFLGLPLDEDNEYDMTEDRVKNWVAQLKA---EGMPL---------------------------------------------------------------------------------------------------------------------------------------------------------------------------------------------------------------------------------------------------------------------------------------------------------------------------------------------------------------------------------------------------------------------------------------------------------------------------------------------------
>Brandtodinium_nutriculum_Strain_RCC3387_tax1333877_locID_CAMPEP_0198539944_seqID16551169
------------------------------------------------------------------------------------------------------------------------------------------------LLYSTQTGNTETVAGVIAE-AT---G---L-EA---A--------AIDD-V---E-AADL--------AGYDGLIVGTPTWNTGADEFRSGTTWDDYL----EEIAALDLKGKPVAIFGCGDSQGYGDNFCDAIEEMHSTFAAAGAKML---GQVDASGYSHSESKSEKG-GKFLGLPLDQDNEDDQTEGRVSDWVAQLKT---EGXAVVSA----FSP-GHPEVIAQ--------------------------------------------------------------------------------------------------------------------------------------------------------------------------------------------------------------------------------------------------------------------------------------------------------------------------------------------------------------------------------------------------------------------------------------------------------------------------------
>Brandtodinium_nutriculum_Strain_RCC3387_tax1333877_locID_CAMPEP_0198495118_seqID16564436
-------------------------------------------------------------------------------------------------------------------------------------------------XYATQTGNTETVAGVIAE-AT---G---L-EA---T--------PIDD-V---G-AADL--------AGYDGLIVGTPTWNTGADELRSGTTWDDYL----EEIAALDLKGKPVAVFGCGDSQGYGDNFCDAIEEMHSTFAAAGAKML---GQVDSSGYQHAESKSDVD-GKFLGLPLDQDNEDDLTEGRVSEWVAQLKS---EGMPFDPASVCVVSPWWHARRLSRAVLTSRAAGSFG--------------------------------------------------------------------------------------------------------------------------------------------------------------------------------------------------------------------------------------------------------------------------------------------------------------------------------------------------------------------------------------------------------------------------------------------------------------------
>Protoceratium_reticulatum_Strain_CCCM_535_CCMP_1889_tax133427_locID_CAMPEP_0168431706_seqID7140621
QGSAQSLAQPMAARSARRVFVPVLLAAAVVALWLPSLQPSFAAPAVVASRAAG------------------------------------------RPLALQLAARAGARA----GCRGQR---------------SCM-R-AVGLFYATQTGNTEEAAGVIAE-AA---G---L-EV---A--------DIGD-V---E-AGDL--------AGYDGLIVGAPTWNTGADEYRSGTTWDDYL----EELKALDLAGKPVAVFGCGDSQSYSDNFCDAIEEMYSTFKAAGAKMI---GSVDASGYTYEESKSVQG-GKFLGLALDQDNEADQTEGRVGAWVDQLKA---EGMPLELKQSSLGMQGWRDFDVTPAILHALVQGVHAGQICAAEGTCEDVAXGXWLIX-----------------------------------------------------------------------------------------------------------------------------------------------------------------------------------------------------------------------------------------------------------------------------------------------------------------------------------------------------------------------------------------------------------------------------------------------
>Unidentified_sp_Strain_RCC701_tax1461543_locID_CAMPEP_0198451586_seqID16515944
--------------------------------------------------------------------------------------MNARFLTKTQFTGARLAIKAAQRT----RSNMRM---------------AAR-S-EVGLFFSTSTGNTEAAADWISQ-KF---GGDIS-DP---T--------DIGE-I---D-VSDL--------EGYSSLIVGAPTWNTGADEGRSGTAWDEVI----DEIKDLDLSGKKVAVFGCGDSSSYGDYFCDAMEEVYSAMKAAGATMV---GSVDPSGYDFAESKSIID-GKFCGLPLDEDNESDMTEDRVEAWCKQIAG---EGVA----------------------------------------------------------------------------------------------------------------------------------------------------------------------------------------------------------------------------------------------------------------------------------------------------------------------------------------------------------------------------------------------------------------------------------------------------------------------------------------------------
>Picochlorum_sp_Strain_RCC944_tax464278_locID_CAMPEP_0182609444_seqID14955681
--------------------------------------------------------------------------------------MNARFLTKTQFTGARLAIKAAQRT----RSNMRM---------------GAR-A-EVGLFYSTSTGNTEAAADWIKA-KF---SGEIT-DP---T--------DIGE-V---D-ISDL--------EGYSSLIVGAPTWNTGADEGRSGTAWDEVL----DEIRDLDLGGKKVAVFGCGDSSSYGDYFCDAIEEVYSAMKDAGASMV---GFVDPSGYDFAESKSVLD-GKFCGLPLDEDNESDMTEDRVAAWCEQISG---EGLA----------------------------------------------------------------------------------------------------------------------------------------------------------------------------------------------------------------------------------------------------------------------------------------------------------------------------------------------------------------------------------------------------------------------------------------------------------------------------------------------------
>Pelagomonas_calceolata_CCMP1214_tax35675_METDB-00309-1-DN15689-c0-g1-i1_4/3-75
--------------------------------------------------------------------------------------------------------------------------------------------------------------------------------P---T--------DIGE-A---D-ISDL--------ANYDSLIVGAPTWNTGADEGRSGTAWDEVL----EEIAGLDLSGKKVAVFGCGDSSSYGDYFCDA-------------------------------------------------------------------------------------------------------------------------------------------------------------------------------------------------------------------------------------------------------------------------------------------------------------------------------------------------------------------------------------------------------------------------------------------------------------------------------------------------------------------------------------------------------------------------------
>Genus_nov_species_nov_Strain_RCC2335_tax464262_locID_CAMPEP_0197513546_seqID14805958
--------------------------------------------------------------------------------------MKAAMLTKSSFSGARLAIKAASRR----AAAVRM---------------GAR-A-EVGLFYSTSTGNTEAAADWISQ-KF---EGDIS-DP---T--------DIGE-I---D-VDDL--------TGYSGLIVGAPTWNTGADEGRSGTAWDEVI----DEIKDLDLSGKKVAVFGCGDSSSYGDYFCDAIEEVYSAMKEAGAEMV---GSVATDGYDFSESKSVID-GKFCGLPLDEDNESDMTEERVAAWCAQIAG---EGLV----------------------------------------------------------------------------------------------------------------------------------------------------------------------------------------------------------------------------------------------------------------------------------------------------------------------------------------------------------------------------------------------------------------------------------------------------------------------------------------------------
>Unidentified_sp_Strain_RCC1871_tax1461544_locID_CAMPEP_0198466140_seqID16522878
--------------------------------------------------------------------------------------MKAAMLTKSSFSGARLAIKAASRR----AAAVRM---------------GAR-A-EVGLFYSTSTGNTEAAADWISQ-KF---EGDIS-DP---T--------DIGE-I---D-VDDL--------TGYSGLIVGAPTWNTGADEGRSGTAWDEVI----DEIKDLDLSGKKVAVFGCGDSSSYGDYFCDAIEEVYTAMKEAGAEMV---GSVATDGYDFSESKSVID-GKFCGLPLDEDNESDMTEERVAAWCAQISG---EGLA----------------------------------------------------------------------------------------------------------------------------------------------------------------------------------------------------------------------------------------------------------------------------------------------------------------------------------------------------------------------------------------------------------------------------------------------------------------------------------------------------
>Unidentified_sp_Strain_CCMP1205_tax44458_locID_CAMPEP_0206070464_seqID17878761
--------------------------------------------------------------------------------------MKAAMLTKSTFAGARLAIKAASRR----SASMRI---------------GAR-A-EVGLFYSTSTGNTEAAADWISQ-KF---EGDIS-DP---T--------DIGE-I---D-VDDL--------TEYSSLIVGAPTWNTGADEGRSGTAWDEVL----DEIKDLDLSGKKVAVFGCGDSSSYGDYFCDAIEEVYSAMKSAGATMV---GSVATDGYDFSESKSVID-GKFCGLPLDEDNESDMTEDRIAAWCAQISG---EGLA----------------------------------------------------------------------------------------------------------------------------------------------------------------------------------------------------------------------------------------------------------------------------------------------------------------------------------------------------------------------------------------------------------------------------------------------------------------------------------------------------
>Bathycoccus_prasinos_Strain_RCC716_tax41875_locID_CAMPEP_0198485366_seqID16529203
-----------------------------------------------------------------------------------------------------------------------------------------------------------XAAEWIQE-KF-AKHGDIA-AP---V--------DICE-A---N-VSDM--------QAFDSLIVGAPTWNTGADEGRSGTAWDDVL----DELGALNLKGKKVAIFGCGDSVAYGDYFCDAIEELHAAFEPSGAELI---GKTDPAGYDFSDSKSLVD-GKFLGLPLDDDNEEDKTETRVENWCVQLVS---X-------------------------------------------------------------------------------------------------------------------------------------------------------------------------------------------------------------------------------------------------------------------------------------------------------------------------------------------------------------------------------------------------------------------------------------------------------------------------------------------------------
>Pterosperma_sp_Strain_CCMP1384_tax1461541_locID_CAMPEP_0197861852_seqID16216115
--------------------------------------------------------------------------------------------------------MVNNRR----VSSVRV---------------S---A-QVGLFFSTTTGNTEEVADLLKS-EL---DESVT-DP---A--------DIGD-L---DGVSSL--------ADFDGLIVGAPTWNTGADEMRSGTAWDDVL----EEIAGLDLSGKKVAVFGCGDSGSYTDYFCDAIEEVYSTFKSAGADMV---GHFDCEGYEFEESKSCVG-GKLLGLAIDVENQADMTEDRVAAWCEKILK---GGLRHNPQSAAILQAWALHLLQEKDRRNEFMAYGLLSLKWKGVADNARKLQYL---------------------------------------------------------------------------------------------------------------------------------------------------------------------------------------------------------------------------------------------------------------------------------------------------------------------------------------------------------------------------------------------------------------------------------------------------
>Ostreococcus_sp_RCC809_tax385169_locID_jgi|OstRCC809_2|55320|fgenesh1_kgchr_19_#_4_#_CBPU_CBPX_CBPY_775_1_seqID4678741
------------------------------------------------------------------------------------------------------------------------------------------------------------------------------------M--------DIAD-V---A-VSDL--------SSYDSLIVGAPTWHTGADEGRSGTAWDEAY----GDIRSLDLSGKKVAVFGVGDSSAYGEYFCDAIEELHSAFRDTGAEMC--GGNVSKDDYDFADSKALVD-GVFIGLPFDEDNESHKSEERAKNWCKQLSN---AGFK----------------------------------------------------------------------------------------------------------------------------------------------------------------------------------------------------------------------------------------------------------------------------------------------------------------------------------------------------------------------------------------------------------------------------------------------------------------------------------------------------
>Pycnococcus_provasolii_RCC2336_tax41880_locID_CAMPEP_0119191648_seqID2128578
------------------------------------------------------------------------------------------------MIFKSSLRVRLSTFVAPRRVRRGV---------------AAR-S-EVGLFYSTSTGNTECAAEWVQD-KF---GDGIT-AP---M--------DMCE-T---K-VEDL--------KKYDALIVGAPTWNTGSDEQRTGTAWDDTF----DEVKNLDLSGKKVAVFGCGDSAAYSEYFCDGIEELHSAFKAAGATMV---GEVSTDGYDYAESKSVVD-GKFLGLPLDEDNEGDQTEARVEAWVEQLKA---AGFA----------------------------------------------------------------------------------------------------------------------------------------------------------------------------------------------------------------------------------------------------------------------------------------------------------------------------------------------------------------------------------------------------------------------------------------------------------------------------------------------------
>Pycnococcus_provasolii_Strain_RCC733_tax41880_locID_CAMPEP_0198709770_seqID16643642
------------------------------------------------------------------------------------------------MIFKSSLRLRLSTFVAPRRVRRGV---------------AAR-S-EVGLFYSTSTGNTECAAEWVQD-KF---GDGIT-AP---M--------DMCE-T---K-VEDL--------QKYDALIVGAPTWNTGSDEQRTGTAWDDTF----DEVKKLDLSGKKVAVFGCGDSAAYSEYFCDGIEELHSAFKAAGATMV---GEVSTDGYDYADSKSVVD-GKFLGLPLDEDNEGDQTEARVEAWVEQLKA---AGFA----------------------------------------------------------------------------------------------------------------------------------------------------------------------------------------------------------------------------------------------------------------------------------------------------------------------------------------------------------------------------------------------------------------------------------------------------------------------------------------------------
>Coccomyxa_sp_C_169_tax574566_locID_jgi|Coc_C169_1|53474|estExt_fgenesh1_pmC_80013_seqID3644607
---------------------------------------------------------------------------------------------------------------------------------------MSF-Y-QHGLFYSTSTGKTEEVADLIQE-KI---GS--A-AP---Q--------DIAD-V---D-VSSL--------ASYDGLIVGAPTWNTGADSERSGTSWDDVL----GNIAGLDLKGKPVAVFGLGDSIGYGEYFCDAMEELYSSFKASGAKMV---GHWPADGYQHEDSKALLD-GSFCGLPLDQDNEDDKTEERIEGWVAQLKN---EGF-----------------------------------------------------------------------------------------------------------------------------------------------------------------------------------------------------------------------------------------------------------------------------------------------------------------------------------------------------------------------------------------------------------------------------------------------------------------------------------------------------
>Unidentified_sp_Strain_CCMP2111_tax1461542_locID_CAMPEP_0198240582_seqID16408522
RRPCRGAPPAAPACEACAADKATAAHETLRSPAHGTAPSRPSVRTSGGLRPKTLQRRPSFLRGDGESXVRACVSALGSLEKMNARLHLSCVRRHGVGSVGGIGIRRVRAG----VSSRRR---------------MAA-D-AVGLFFSTTTGHTEEAAEMIKS-KW---SGGIE-SP---A--------EIAD-V---D-ASSL--------AGFDGLVVGAPTWNTGADEMRSGTAWDDVL----ADIRKLNLKGKKVAVFGCGDSLSYGDYFCDAIEEVHSSFKAAGATMV---GEWKVDGYEFGESKSCKG-KVFLGLPLDYDNEDDLSEPRIKEWVDQLKK---EGLK----------------------------------------------------------------------------------------------------------------------------------------------------------------------------------------------------------------------------------------------------------------------------------------------------------------------------------------------------------------------------------------------------------------------------------------------------------------------------------------------------
>Scrippsiella_trochoidea_CCMP3099_tax71861_locID_CAMPEP_0115199160_seqID2307853
NLLLAVLPMAWHTTARAGTTVALLLAVGALALHVAGLGFAVAAPRAARRLQAGQVDNLGLAPAGRAGDSRSMAVTTA--------------WGLVWLGAGAVTMAMQQRQ----SQRRRR---------------TAC-E-AVGLLYATQTGNTETVAGYISE-EA---G---V-EV---A--------DVGD-Y---S-AGDL--------AEFDGLIVGCPTWNTDADEYRSGTAWDDLL----DDIKGTDLSGKPVAVFGCGDSEAYGDNFCDGIEELHETFKAAGAKMM---GYVDASAYNHETTKSERD-GKFLGCPFDEDNQGDLSQDRAKAWVAQLKS---EGMPL---------------------------------------------------------------------------------------------------------------------------------------------------------------------------------------------------------------------------------------------------------------------------------------------------------------------------------------------------------------------------------------------------------------------------------------------------------------------------------------------------
>Scrippsiella_trochoidea_CCMP3099_tax71861_locID_CAMPEP_0115252008_seqID2332805
NLLLAVLPMAWHXTARAGTTVALLLAVGALALHVAGLGFAVAAPRAARRLQAGQVNNLGLAPTGRAGESRSMAVTTA--------------WGLVWLGAGAVTLAMQQRQ----SQRRRR---------------TAC-E-AVGLLYATQTGNTETVAGYISE-EA---G---V-EV---A--------DVGD-Y---S-AGDL--------AEFDGLIVGCPTWNTDADEYRSGTAWDDLL----DDIKGTDLSGKPVAVFGCGDSEAYGDNFCDGIEELHETFKAAGAKMM---GYVDASAYNHETTKSERD-GKFLGCPFDEDNQGDLSQDRAKAWVAQLKS---EGMPL---------------------------------------------------------------------------------------------------------------------------------------------------------------------------------------------------------------------------------------------------------------------------------------------------------------------------------------------------------------------------------------------------------------------------------------------------------------------------------------------------
>Tetraselmis_astigmatica_CCMP880_tax1074897_locID_CAMPEP_0117688730_seqID2538857
-------------------------------------------XCTDFLANLLPQSCNFVYVKLVCETIISVFKMAISMALQAPSVSLSCVAARRGTALSARPAPRMVKA----SRSTSA---------------VVN-A-QLGLVMSTMTGHTAEYADIVKE-KM---GDKVS-DP---I--------EIGE-V---E-PSAL--------LEYEGFIVGAPTWHTGADVGRSGTAWDDVL----DEIASMDLSGKPCAVFGLGDSVGYSDNFVDAIEEVHDSFAKAGCKMV---GYTPTDDYVFDDSKSVRD-GKFLGLPLDYDNEDDKADSRISQWVEQLSK---E-MAL---------------------------------------------------------------------------------------------------------------------------------------------------------------------------------------------------------------------------------------------------------------------------------------------------------------------------------------------------------------------------------------------------------------------------------------------------------------------------------------------------
>Tetraselmis_astigmatica_CCMP880_tax1074897_locID_CAMPEP_0117647736_seqID2525202
---------------------------------RLSLRVLLPKHCTDFLANLLPQSCNFVYVKLVCETIISVFKMAISMALQAPSVSLSCVAARRGTALSARPAPRMVKA----SRSTSA---------------VVN-A-QLGLVMSTMTGHTAEYADIVKE-KM---GDKVS-DP---I--------EIGE-V---E-PSAL--------LEYEGFIVGAPTWHTGADVGRSGTAWDDVL----DEIASMDLSGKPCAVFGLGDSVGYSDNFVDAIEEVHDSFAKAGCKMV---GYTPTDDYVFDDSKSVRD-GKFLGLPLDYDNEDDKADSRISQWVEQLSK---E-MAL---------------------------------------------------------------------------------------------------------------------------------------------------------------------------------------------------------------------------------------------------------------------------------------------------------------------------------------------------------------------------------------------------------------------------------------------------------------------------------------------------
>Tetraselmis_sp_Strain_GSL018_tax582737_locID_CAMPEP_0177577850_seqID8349168
-----------------------------------------------------------------------------------------------------------------------------------------------------MTGHTAEYADIIKE-KL---GTTVT-EP---L--------EVGE-I---D-IQSL--------VKYEGLIVGAPTWHTGADVARSGTAWDDVL----EEIAALKLAGKPCAVFGLGDSASYSENFCDAIEEIHNTFAAAGCQMV---GYVSAADYNFDDSKSVNE-NKFLGLALDYENEDDKAEERIDAWCKQLVS---EMSLKI--------------------------------------------------------------------------------------------------------------------------------------------------------------------------------------------------------------------------------------------------------------------------------------------------------------------------------------------------------------------------------------------------------------------------------------------------------------------------------------------------
>Micromonas_sp_Strain_RCC451_tax38833_locID_CAMPEP_0202988110_seqID15779632
----------------------------------------------------------MVSIANTSAINLPFTRNFSFSKRGTRSMTFGNATGIQKYKVQQTRLLHLANE----RKNTCK---------------VIC-D-AIGIYYATTTGNTEAAAEWVKD-LM---PGDTT-DI---Q--------EIGE-A---S-LSDL--------NTHEGLIVGVPTWHTGADTERSGTDWDSLL----DDIKDLDLKDKPVAVFGLGDSAGYGDNFCDAIEEIHDVFSSTGAKMI---GYVPIDGYQFEASKAIRD-GKFLGLPLDANNEDDLTEERVKAWTAQLVA---EGMKG---------------------------------------------------------------------------------------------------------------------------------------------------------------------------------------------------------------------------------------------------------------------------------------------------------------------------------------------------------------------------------------------------------------------------------------------------------------------------------------------------
>Mantoniella_antarctica_Strain_SL_175_tax81844_locID_CAMPEP_0181369330_seqID13663475
-------------------------------------------------MSVSFCTLRPVTASVVTAKKDKTGFSNPFSRLDKPHHTISSGGASHRTNGATRAGNLGMLR----LANGRK---------------VSC-K-AIGIFYSTTTGNTEAAAEWVAD-LM---PGETS-EI---L--------EIGQ-A---T-MDEI--------KAYDGLIVGAPTWHTGANTDRSGTDWDARL----DEIRELNFGGKPVAIFGLGDAGAYGDNFCDAIEELHDAFVQGGAKMV---GYVPSSNYDFQESKSVRD-GKFLGLPLDANNEDDLTEGRVKEWTQQLVG---EGMVSK--------------------------------------------------------------------------------------------------------------------------------------------------------------------------------------------------------------------------------------------------------------------------------------------------------------------------------------------------------------------------------------------------------------------------------------------------------------------------------------------------
>Prochlorococcus_marinus_str_NATL1A_tax167555_locID_640084932_NATL1_16491_seqID210435
----------------------------------------------------------------------------------------------------MYQKSILNRQ----ENLKKTKFTLNVQSCFKIFLILNCSM-TVGIYFATTTGKTEDIAERLHG-LL--DS---A-EG--PK--------DISD-V---DDLSEL--------AGHDGVICGIPTWNTGADSERSGTAWDSIL----EDIGELDLSGKKVAIFGLGDSSTYTENYCDAMEELHRYFQQAGASMV---GYTAKTDYTFDESKSVVG-EEFCGLPLDEDSESDMTDERLSGWAEKLKG---EMF-----------------------------------------------------------------------------------------------------------------------------------------------------------------------------------------------------------------------------------------------------------------------------------------------------------------------------------------------------------------------------------------------------------------------------------------------------------------------------------------------------
>Prochlorococcus_marinus_subsp_marinus_str_CCMP1375_tax167539_locID_637441586_Pro1164_seqID44816
-------------------------------------------------------------------------------------------------------------------------------------------M-TVGIYFATTTGKTEDIAERIHG-LL--DG---A-ES--PK--------DMSD-V---DDLSEL--------SNHDGIICGIPTWNTGADSERSGTAWDTIL----DEIGELNLTGKKVAIFGLGDSSTYTENYCDAMEELHRYFQQAGATMV---GYVSTNDYTFDESKSVVG-STFCGLPLDEDSESDMTDARISQWATQLKG---EMPGL---------------------------------------------------------------------------------------------------------------------------------------------------------------------------------------------------------------------------------------------------------------------------------------------------------------------------------------------------------------------------------------------------------------------------------------------------------------------------------------------------
>Prochlorococcus_marinus_str_AS9601_tax146891_locID_640079084_A9601_13641_seqID201296
-------------------------------------------------------------------------------------------------------------------------------------------M-TVGIYYATTTGKTEDVADRLHN-FI--SS---A-EA--PK--------DVSD-V---DDLSEF--------EGLDGIICGIPTWNTGADEERSGTAWDSIL----EDIGELSLSGKKVAIFGLGDSSTYTENYCDAMEELHSYFTKAGAEMV---GYVDKSSYTFDESKSVIG-ESFCGLPLDEDSESDLTDSRLETWASQLKG---EIPSLA--------------------------------------------------------------------------------------------------------------------------------------------------------------------------------------------------------------------------------------------------------------------------------------------------------------------------------------------------------------------------------------------------------------------------------------------------------------------------------------------------
>Prochlorococcus_marinus_str_MIT_9515_tax167542_locID_640081028_P9515_13431_seqID208212
-------------------------------------------------------------------------------------------------------------------------------------------M-TVGIYYATTTGKTEDVADRLHN-FI--SS---A-ES--PK--------DVSD-V---DDLSEF--------EGLDGIICGIPTWNTGADEERSGTAWDSIL----EDIGELSLSGKKVAIFGLGDSSTYTENYCDAMEELHSYFTKAGADMV---GYVDKSSYTFDESKSVIG-ESFCGLPLDEDSESDLTDSRLETWASQLKG---EIPSLG--------------------------------------------------------------------------------------------------------------------------------------------------------------------------------------------------------------------------------------------------------------------------------------------------------------------------------------------------------------------------------------------------------------------------------------------------------------------------------------------------
>Prochlorococcus_marinus_str_MIT_9301_tax167546_locID_640160963_P9301_13731_seqID203248
-------------------------------------------------------------------------------------------------------------------------------------------M-TVGIYYATTTGKTEDVADRLHN-FI--SS---A-EA--PK--------DVSD-V---DDLSEF--------EGLDGIICGIPTWNTGADEERSGTAWDSIL----EDIGELSLSGKKVAIFGLGDSSTYTENYCDAMEELHSYFTKAGAEMV---GYVDKSSYTFDESKSVMG-DRFCGLPLDEDSESDLTDSRLETWASQLKG---EIPSLA--------------------------------------------------------------------------------------------------------------------------------------------------------------------------------------------------------------------------------------------------------------------------------------------------------------------------------------------------------------------------------------------------------------------------------------------------------------------------------------------------
>Prochlorococcus_marinus_str_MIT_9202_tax93058_locID_647672387_P9202_1490_seqID336731
-------------------------------------------------------------------------------------------------------------------------------------------M-TVGIYYATTTGKTEDVADRLHN-FI--SS---A-ES--PK--------DVSD-V---DDLSEF--------EGLDGIICGIPTWNTGADEERSGTAWDSIL----EDIGELSLSGKKVAIFGLGDSSTYTENYCDAMEELHSYFIKAGAEMV---GYVDKSTYTFDESKSVIG-ESFCGLPLDEDSESDLTDSRLETWASQLKG---EIPALA--------------------------------------------------------------------------------------------------------------------------------------------------------------------------------------------------------------------------------------------------------------------------------------------------------------------------------------------------------------------------------------------------------------------------------------------------------------------------------------------------
>Prochlorococcus_marinus_str_MIT_9312_tax74546_locID_637797801_PMT9312_1272_seqID38212
-------------------------------------------------------------------------------------------------------------------------------------------M-TVGIYYATTTGKTEDVADRLHN-FI--SS---A-EA--PK--------DVSD-V---DDLSEF--------EGLDGIICGIPTWNTGADEERSGTAWDSIL----EDIGELSLSGKKVAIFGLGDSSTYTENYCDAMEELHSYFAKAGAEMV---GYVDKSSYTFDESKSIIG-ESFCGLPLDEDSESDLTDTRLETWASQLKD---EIPSLA--------------------------------------------------------------------------------------------------------------------------------------------------------------------------------------------------------------------------------------------------------------------------------------------------------------------------------------------------------------------------------------------------------------------------------------------------------------------------------------------------
>Prochlorococcus_marinus_subsp_pastoris_str_CCMP1986_tax59919_locID_637450191_isiB_seqID46084
-------------------------------------------------------------------------------------------------------------------------------------------M-TVGIYYATTTGKTEDVADRLHN-FI--SS---A-ES--PK--------DVSD-V---DDLSEF--------EGLDGIICGIPTWNTGADEERSGTAWDSIL----EDIGELSLSGKKVAIFGLGDSSTYTENYCDAMEELHSYFKKAGAEMV---GYVNKSSYTFDESKSVMG-ESFCGLPLDEDSESDLTDSRLETWASQLKG---EIPSLG--------------------------------------------------------------------------------------------------------------------------------------------------------------------------------------------------------------------------------------------------------------------------------------------------------------------------------------------------------------------------------------------------------------------------------------------------------------------------------------------------
>Prochlorococcus_marinus_str_MIT_9313_tax74547_locID_637447492_PMT0801_seqID40956
-------------------------------------------------------------------------------------------------------------------------------------------M-AVGIYFATTTGKTEDIADRLHP-LL--NG---T-NT--PQ--------DLAD-L---QDLSPL--------NDLDAIICGIPTWNTGADSERSGTAWDSML----EGISKLSLSGKQVAIYGLGDSSTYTENFCDAIEELHQCFKNAGATMV---GYVSKDGYTFEDSKSLIG-DKFCGLPLDEDSESDMTDDRLMSWAIQLKQ---EIPALN--------------------------------------------------------------------------------------------------------------------------------------------------------------------------------------------------------------------------------------------------------------------------------------------------------------------------------------------------------------------------------------------------------------------------------------------------------------------------------------------------
>Prochlorococcus_marinus_str_MIT_9303_tax59922_locID_640086917_P9303_14081_seqID205194
-------------------------------------------------------------------------------------------------------------------------------------------M-AVGIYFATTTGKTEDIADRLHP-LL--NG---S-NT--PQ--------DLAD-L---QDLSPL--------NDLDAIICGIPTWNTGADSERSGTAWDSML----EDISKLSLTGKQVAIYGLGDSSTYTENFCDAIEELHQCFKDAGATMV---GYVSKDGYTFEDSKSLIG-DKFCGLPLDEDSESDMTDDRLMSWAIQLKQ---EIPALN--------------------------------------------------------------------------------------------------------------------------------------------------------------------------------------------------------------------------------------------------------------------------------------------------------------------------------------------------------------------------------------------------------------------------------------------------------------------------------------------------
>Nitrosopumilus_maritimus_SCM1_tax436308_locID_gi|161528864|ref|YP_0015826901|_seqID4698898
-------------------------------------------------------------------------------------------------------------------------------------------M-TVGIYFGSQTGKTELVCAKIKS-EL---GDAVT-DP---K--------DVSE-L--GEDPSQF--------LEMDGLICAIPTWNTGEDENRSGTAWDDLL----EKIGELDLKGKPVAICGLGDAAGYADNFVDAMEELHRYFQKAGAKMV---GYVSTDGYTFTGSKSVID-GKFCGLPVDEDSESEHTDERVTKWCSQLKS---EMGL----------------------------------------------------------------------------------------------------------------------------------------------------------------------------------------------------------------------------------------------------------------------------------------------------------------------------------------------------------------------------------------------------------------------------------------------------------------------------------------------------
>Synechococcus_sp_CC9311_tax64471_locID_638115538_sync_1950_seqID84442
-------------------------------------------------------------------------------------------------------------------------------------------M-AYTIFFATSTGKTEDVADKLKD-LL--PG---T-ES---K--------DVDS-I---GSAAEL--------AEAEALICCVPTWNTGADEGRSGTAWDTYA----EEIPSMDFSGKSVAIVGLGDSSSYSDYFCDAMEELYTAFVQAGANLI---GKVPTDGYTFAESKSVID-GKFCGLAIDEDNESDLTDQRLSDWVKQINS---EA------------------------------------------------------------------------------------------------------------------------------------------------------------------------------------------------------------------------------------------------------------------------------------------------------------------------------------------------------------------------------------------------------------------------------------------------------------------------------------------------------
>Synechococcus_sp_CC9605_tax110662_locID_637776172_Syncc9605_1584_seqID86569
-------------------------------------------------------------------------------------------------------------------------------------------M-TFTIFFATSTGKTEDVADRLKE-LL--PG---T-EA---K--------DVDN-I---DSIDEL--------VAAESLICCVPTWNTGADEARSGTAWDDLV----QEIPDKDFAGKSVAIVGLGDSSGYSDFFCDAMEELYTAFLQSGAKLI---GKVSTEGYTYDDSKSIID-GKFCGLAIDEDNESELTDHRLQAWVQQINA---EA------------------------------------------------------------------------------------------------------------------------------------------------------------------------------------------------------------------------------------------------------------------------------------------------------------------------------------------------------------------------------------------------------------------------------------------------------------------------------------------------------
>Synechococcus_sp_CC9902_tax316279_locID_637772204_Syncc9902_2007_seqID88437
-------------------------------------------------------------------------------------------------------------------------------------------M-TFTIFFATSTGKTEDVADRLKE-LL--PG---A-EA---K--------DVDN-L---GSSDEL--------VAADALVCCVPTWNTGADEARSGTAWDDLA----QEIPNLDFAGKSVAILGLGDSSGYSDFFCDAMEELYTAFLQSGAKLI---GKVPTAGYTFDASKSVID-GKFCGLPIDEDNESELSDQRLAAWVQQINS---EA------------------------------------------------------------------------------------------------------------------------------------------------------------------------------------------------------------------------------------------------------------------------------------------------------------------------------------------------------------------------------------------------------------------------------------------------------------------------------------------------------
>Synechococcus_sp_CC9605_tax110662_locID_637777169_Syncc9605_2583_seqID85587
----------------------------------------------------------------------------------------------------------------------------------------------------------------MKV-LL--PG---S-EL---K--------DLDR-I---DFTKEL--------EESEALICCTPTWNTGSETKRSGTTWDQHI----DNIPHLSLKGKPIAIVGLGDSAAFSKYFCDAMEELYKLFESAGGRMI---GHVSVEQYIFDNSKSVVD-GMFCGLPLDEDNESEKTDERLQSWARLIMQ---EAII----------------------------------------------------------------------------------------------------------------------------------------------------------------------------------------------------------------------------------------------------------------------------------------------------------------------------------------------------------------------------------------------------------------------------------------------------------------------------------------------------
>Rhodosorus_marinus_CCMP_769_tax101924_locID_CAMPEP_0113973690_seqID3201106
----------------------------------------------------------------------------------------------------XTFAFANFCEEKMVAGFVSSFGLQSQRGRPMVSRRTRLDM-AVGILFSTTTGNTSTVADLIKQ-NI---GSECK-DP---I--------DVGD-I---SSASDY--------ADCTGFIVGAPTWNTDADEDRSGTPMDEFIN---DGIEQLNLSGKPVAIFGLGDSVGYGDNLCDAIEELHDKFSSQGAKMV---GYTDEGGYSHSSSKSAKN-GKFLGLPLDEDNESDMTEDRIKNWCAQLKS---EMSL----------------------------------------------------------------------------------------------------------------------------------------------------------------------------------------------------------------------------------------------------------------------------------------------------------------------------------------------------------------------------------------------------------------------------------------------------------------------------------------------------
>Prorocentrum_minimum_Strain_CCMP1329_tax39449_locID_CAMPEP_0205503020_seqID16840415
-----------------------------------------------------------------------------------------------------------------------------------------------------------------------------X-DP---I--------DVGD-I---SSPADY--------ADCTGFIVGAPTWNTDADEDRSGTPMDEFIN---DGIEKLNLSGKPVAIFGLGDSVGYGDNFCDAIEELHDKFSSQGAKMV---GYTDESNYGHSSSKSAKS-GKFLGLPLDEDNESDLTEDRVKNWCAQLKG---EMNL----------------------------------------------------------------------------------------------------------------------------------------------------------------------------------------------------------------------------------------------------------------------------------------------------------------------------------------------------------------------------------------------------------------------------------------------------------------------------------------------------
>Rhodosorus_marinus_CCMP_769_tax101924_locID_CAMPEP_0113969952_seqID3200734
----------------------------------------------------------------------------------------XDLAEEEVRESNVDLCFCQFLRREDGGRIRELFRSAVPKGTTDGQQEDEADM-AVGILFSTTTGNTSTVADLIKQ-NI---GSECK-DP---I--------DVGD-I---SSASDY--------ADCTGFIVGAPTWNTDADEDRSGTPMDEFIN---DGIEQLNLSGKPVAIFGLGDSVGYGDNLCDAIEELHDKFSSQGAKMV---GYTDEGGYSHSSSKSAKN-GKFLGLPLDEDNESDMTEDRIKNWCAQLKS---EMSL----------------------------------------------------------------------------------------------------------------------------------------------------------------------------------------------------------------------------------------------------------------------------------------------------------------------------------------------------------------------------------------------------------------------------------------------------------------------------------------------------
>Pyramimonas_sp_Strain_CCMP2087_tax36898_locID_CAMPEP_0198206844_seqID16406147
------------------MAXVVDKAKYQSPPSSSSRLTAHPRPCKLATMAFAPAALSSPVNLNHSRFKVNATSCKASKLVAHSAAFSRGGALRVGISNSNRLQDRGRRC----HRRSTI---------------EVV-D-AIGVFFGSVTGHTGEMADSLID-AL---GE--A-EP---V--------DVGD-I---DSAADL--------SAFDALIVGVPTWHTGADTERSGTAWDSFI----DDIKGMDLKGKPCAVFGCGDSVGYSDNFCDAIEEVHDAFEGAGCKMI---GYTDPSTYDFGESKSVRD-GKFLGLPLDYENEYDECADRIDKWVAQIRT---EMA-----------------------------------------------------------------------------------------------------------------------------------------------------------------------------------------------------------------------------------------------------------------------------------------------------------------------------------------------------------------------------------------------------------------------------------------------------------------------------------------------------
>Erythrolobus_madagascarensis_Strain_CCMP3276_tax708628_locID_CAMPEP_0185851188_seqID15027596
----------------------------------------------------------------------MTAFCGHSSFVPVASRLSATSFLCSSQASSIKARR-----------------------ERSLPRAARIQM-VIGIIYSTTTGNTGEVACVIKQ-KL---GDKAA-EP---M--------ELND-V---S-ADDW--------GAYEAVLVGAPTWNTGADEERSGTLWDEFIY---GDISSVKIDGKPVGVFGCGDSIAYTDNFCDAIEEMHDCFSKNGAKMI---GYVDTAGYEYEESKAVRD-GKFLGLPLDQDNEYDKTDDRVAAWCTQILA---EI------------------------------------------------------------------------------------------------------------------------------------------------------------------------------------------------------------------------------------------------------------------------------------------------------------------------------------------------------------------------------------------------------------------------------------------------------------------------------------------------------
>Hemiselmis_andersenii_Strain_CCMP1180_tax464988_locID_CAMPEP_0169434338_seqID12865264
--------------------------------------------------------------ILRAMPLRMVARLFAVTLVYALVAHVRAYTMLPAPLTGGIGRMRSLRA----ARP-SP---------------SKVAM-KIGVFYGTTTGNTEGVATRIAE-AL---G---A-EA---M--------DIGS-V---Q-PVKL--------ATYDTLVVGAPTWHTGADTERSGTDWDGLLY---GEIPELDLKSKKIAFFGCGDSESYGDNFCDAMGELYDQFVPTGAQVI---GLVPVETLSFIESKSVRD-GKFVGLACDEDNYYDQTDERIAKWAKQLVA---EGAE----------------------------------------------------------------------------------------------------------------------------------------------------------------------------------------------------------------------------------------------------------------------------------------------------------------------------------------------------------------------------------------------------------------------------------------------------------------------------------------------------
>Hemiselmis_rufescens_Strain_PCC563_tax77926_locID_CAMPEP_0173442046_seqID15091978
---------------------------------------------------------------------------------------------XPAPLSGGIGRTRSLRT----ARPGAT---------------SSLNM-KIGVFYGTTTGNTENVATQIAE-AL---G---A-EA---K--------DIGS-V---E-ASSL--------AGYDTLVVGAPTWHTGADTERSGTDWDALLY---GDIPGLELKDKKIAFFGCGDSESYGDNFCDAMGELYDQFAPTGAQVI---GFVPVESISFVESKAVKD-GKMCGLACDEDNYYDESAPRIAKWAEQLVA---EGAA----------------------------------------------------------------------------------------------------------------------------------------------------------------------------------------------------------------------------------------------------------------------------------------------------------------------------------------------------------------------------------------------------------------------------------------------------------------------------------------------------
>Rhodomonas_sp_Strain_CCMP768_tax302021_locID_CAMPEP_0196716790_seqID13344631
-------------------------------------------------------------------------------------------------------------------------------------------------------------AERIAT-AL---G---V-TA---E--------DIGS-V---E-ASTL--------SSYDTLVVGAPTWHTGADAERSGTDWDEILY---NDVPNMDLKGKKVAFFGCGDSMSYGDYFCDAMGELYDKFAESGVETI---GFFDVDKTECVASKAIRD-GKFVGLACDEDNFYDETDKRIAAWTEQLKS---EGAA----------------------------------------------------------------------------------------------------------------------------------------------------------------------------------------------------------------------------------------------------------------------------------------------------------------------------------------------------------------------------------------------------------------------------------------------------------------------------------------------------
>Florenciella_sp_Strain_RCC1587_tax236786_locID_CAMPEP_0182566604_seqID14922694
-----------------------------------------------------------------------------------------------------------------------------XRRGANGVTANPMSM-KIGVFYGTSTGNTESVAERIAT-AL---G---V-TA---E--------DIGS-V---E-ASAL--------SSYDTLVVGAPTWHTGADTERSGTDWDEILY---NDVPNMDLKGKKVAFFGCGDSMSYGDYFCDAMGELYDKFAESGVETI---GFFDVDKTECVASKAIRD-GKFVGLACDEDNFYDETDKRIAAWTEQLKS---EGAA----------------------------------------------------------------------------------------------------------------------------------------------------------------------------------------------------------------------------------------------------------------------------------------------------------------------------------------------------------------------------------------------------------------------------------------------------------------------------------------------------
>Proteomonas_sulcata_Strain_CCMP704_tax77928_locID_CAMPEP_0184325826_seqID12947295
----------------------------------------------------------------------------MLSKLAAASLLVVGADAFLAPAGGFMASSSL---------------------KLRQSAVSSLNM-KIGVFYGTTTGNTEGVAYKIAE-KF---G---V-EA---E--------DIAS-T---E-PSSF--------TTFDTLICGAPTWHTDADTERSGTDWDGYLY---SDIASLDLKGKKVAFFGCGDSQGYGDNFCDAMGELHDVFTKTGASVI---GMVPVDSVECEASKAIIN-DKFVGLATDEDNDYDNTDSRVEKWVAQLKS---EGAE----------------------------------------------------------------------------------------------------------------------------------------------------------------------------------------------------------------------------------------------------------------------------------------------------------------------------------------------------------------------------------------------------------------------------------------------------------------------------------------------------
>Prorocentrum_minimum_Strain_CCMP1329_tax39449_locID_CAMPEP_0205584464_seqID16890282
---------------------------------------------XTRGVARPALLLARAALTLIPFLVAQPGLPLFAVPATSSSGVAVSVRTAGATGLLEMASARALHG----N--RGR---------------RPCMR-AIGVFFCTRTGNTQEVAELVGE-MI---G---V-VP---V--------ELGD-T---AVLGDL--------NTYDGLIVGAPTWNTGAHEKRSGTSLDGHL----AEIRDLQMGGKMVAVFGCGDSFEWSSNFCDAIEEIHSAFSAAGAKMI---GYVDASSYQHAESKSEVD-GKFLGLPLDQENQIDLTEGRVEAWIRQLKQ---EGMPL---------------------------------------------------------------------------------------------------------------------------------------------------------------------------------------------------------------------------------------------------------------------------------------------------------------------------------------------------------------------------------------------------------------------------------------------------------------------------------------------------
>Prorocentrum_minimum_Strain_CCMP2233_tax39449_locID_CAMPEP_0176926382_seqID7376934
------------------------------------------------------------------------------------------------------XSARALHG----N--RGR---------------RPCMR-AIGVFFCTRTGNTQEVAELVGE-MI---G---V-VP---V--------ELGD-T---AVLGDL--------NTYDGLIVGAPTWNTGAHEKRSGTSLDGHL----AEIRDLQMGXEGVAVFGCGDSFEWSSNFCDAIEEIHSAFSAAGAKMI---GYVDASSYQHAESKSEVD-GKFLGLPLDQENQIDLTEGRVEAWIRQLKK---EGMPL---------------------------------------------------------------------------------------------------------------------------------------------------------------------------------------------------------------------------------------------------------------------------------------------------------------------------------------------------------------------------------------------------------------------------------------------------------------------------------------------------
>Prorocentrum_minimum_Strain_CCMP2233_tax39449_locID_CAMPEP_0176857262_seqID7417699
----------------------------------------MIGDCRTRGVARPALLLARAALTLIPFLVAQPGLPLFAVPATSSSGVAVSVRTAGATGLLEMARARGLST----EIVAGA---------------PACA--RSGFSSAPXTGNTQEVAELVGE-MI---G---V-VP---V--------ELGD-T---AVLGDL--------NTYDGLIVGAPTWNTGAHEKRSGTSLDGHL----AEIRDLQMGGKMVAVFGCGDSFEWSSNFCDAIEEIHSAFSAAGAKMI---GYVDASSYQHAESKSEVD-GKFLGLPLDQENQIDLTEGRVEAWIRQLKK---EGMPL---------------------------------------------------------------------------------------------------------------------------------------------------------------------------------------------------------------------------------------------------------------------------------------------------------------------------------------------------------------------------------------------------------------------------------------------------------------------------------------------------
>Prorocentrum_minimum_Strain_CCMP2233_tax39449_locID_CAMPEP_0176997652_seqID7448645
-------------------XLRSKASCTPRPICYSRPCGPMIGDCRTRGVARPALLLARAALTLIPFLVAQPGLPLFAVPATSSSGVAVSVRTAGATGLLEMASARTRKSWQ-----------------------APLHARDRGFLLH-PDWQQQEVAELVGE-MI---G---V-VP---V--------ELGD-T---AVLGDL--------NTYDGLIVGAPTWNTGAHEKRSGTSLDGHL----AEIRDLQMGGKMVAVFGCGDSFEWSSNFCDAIEEIHSAFSAAGAKMI---GYVDASSYQHAESKSEVD-GKFLGLPLDQENQIDLTEGRVEAWIRQLKK---EGMPL---------------------------------------------------------------------------------------------------------------------------------------------------------------------------------------------------------------------------------------------------------------------------------------------------------------------------------------------------------------------------------------------------------------------------------------------------------------------------------------------------
>Pavlova_gyrans_Strain_CCMP608_tax44452_locID_CAMPEP_0206038214_seqID17862960
--------------------------------------------------------------------------------------------MLATAALSFSPGSYLT--------------------RSRVLASSSIDM-KIGLIYSTTTGNTETIAGYIAA-VA---P---VDGP---H--------DAAD-------ISDV--------SQYDGLIVGAPTWHTGADTERSGTSWDDWLY---NTPPGLKINGKPVACFGVGDQIGYSDNFCDALGELADCFEGAGAKLV---GFTSPDGYEHTDSKAIRG-GQFCGLACDEDNEADKSEERVNKWIEQLKK---EGMPFWQGIATLSQGTTCAVTGGRLVADGAQRAGSAMTLTGHS-------------------------------------------------------------------------------------------------------------------------------------------------------------------------------------------------------------------------------------------------------------------------------------------------------------------------------------------------------------------------------------------------------------------------------------------------------------
>Thalassiosira_rotula_Strain_GSO102_tax49265_locID_CAMPEP_0196134136_seqID11037204
----------------------------------------------------------------------------------MNTLTSSILLLSATCIQSFSPSANI--V----GNP--RTK------S------TALDA-TVGLYFGTVGGNTKTVANHIKA-AA---D---A-DH---D--------EIED-L---SSTDAF--------TKHDALIIGAPTWNTGAEKQRTLTGWDQWLY---DVLPSLKMNGKKVAFFGVGDQGDYPFNYCDSVGELYSEFERVGCDVY---GRTSTEGYYHVGSKAQVD-EIFYGLCCDENQQPDQSEDRCKKWIAQLKS---EEFFA---------------------------------------------------------------------------------------------------------------------------------------------------------------------------------------------------------------------------------------------------------------------------------------------------------------------------------------------------------------------------------------------------------------------------------------------------------------------------------------------------
>Thalassiosira_rotula_Strain_CCMP3096_tax49265_locID_CAMPEP_0184803150_seqID8240342
-------------------------------------------------------------------------------------------------------------------------------------------------YFGTVGGNTKTVANHIKA-AA---D---A-DH---D--------EIED-L---SSTDAL--------G------------XTGAEKQRTLTGWDQWLY---DVLPTLKMNGKKVAFFGVGDQGDYPFNYCDSVGELYSEFERVGCDVY---GRTSTEGYYHVGSKAQVD-EIFYGLCCDENQQPDQSEDRCKKWIAQLKS---EEFFA---------------------------------------------------------------------------------------------------------------------------------------------------------------------------------------------------------------------------------------------------------------------------------------------------------------------------------------------------------------------------------------------------------------------------------------------------------------------------------------------------
>Thalassiosira_gravida_Strain_GMp14c1_tax420259_locID_CAMPEP_0201663742_seqID8625657
----------------------------------------------------------------------------------MNALTSSILLLSATCIQSFTPAASN--I----GNP--RTS------SAAT---TALDA-TVGLYFGTVGGNTKTVANHIKA-AA---D---A-DA---DT-------EIED-L---SSPDAF--------TQHDALIIGAPTWNTGAEKQRTLTGWDQWLY---DVLPGLKMSGKKVAFFGVGDQGDYPFNYCDSVGELHSEFERVGCDVY---GRTSTEGYYHVGSKAQVD-EIFYGLCCDENQQPDQSEDRCIKWIAQLKS---EEFFA---------------------------------------------------------------------------------------------------------------------------------------------------------------------------------------------------------------------------------------------------------------------------------------------------------------------------------------------------------------------------------------------------------------------------------------------------------------------------------------------------
>Thalassionema_nitzschioides_Strain_L26_B_tax33649_locID_CAMPEP_0194205034_seqID6686935
----------------------------------------------------------------------------------MNALTSSILLLSATYIQSFTPAASSNIV----GNPQQRTS------TTST---TALDATTVGLYFGTVGGNTKTVANHIKA-AA---D---A-DA---T--------EIED-L---SSVDAF--------TQHDALIIGAPTWNTGAEKQRTLTGWDQWLY---DVLPGLEMKGKKVAFFGVGDQGDYPFNYCDSVGELHSEFERVGCDVY---GRTSTEGYYHVSSKAQVD-EVFYGLCCDENQQPDQSEDRCIKWIAQLKS---EEFFA---------------------------------------------------------------------------------------------------------------------------------------------------------------------------------------------------------------------------------------------------------------------------------------------------------------------------------------------------------------------------------------------------------------------------------------------------------------------------------------------------
>Navicula_sp_RCC3092_tax1764896_METDB-00269-1-DN16200-c0-g1-i1_5/101-264
-------------------------------------------------------------------------------------------------------------------------------------------------YFGTVGGNTKICANHIKD-AA---A---S-ES---D--------EIEE-V---KTPEEL--------CKSDALIVGAPTWNTGAEKQRTLTGWDEWLY---NVLPKLDLKGKKVAFFGVGDQGDYPFNFCDAVGELYSEFEKRGCDVY---GRTSTDGYMHVGSKAQVN-EIFYGLIMDENTQPDQSQPRAAAW-----------------------------------------------------------------------------------------------------------------------------------------------------------------------------------------------------------------------------------------------------------------------------------------------------------------------------------------------------------------------------------------------------------------------------------------------------------------------------------------------------------------
>Grammatophora_oceanica_tax210454_locID_CAMPEP_0194065604_seqID4233919
GIYYGTVGGNANHIMNAADADNEITLCEIEDLKDPQAFCNHDALIIGAPTWNTGASSTQLQRKMMAQPLIPNKNITFLGTCSLFLLLLLLLLLSSRSVHSFTIA------------PVHPTP------TRST---TQLDATSVGIYYGKLAGTRRLAANHIMN-AA---D---A-DN---D-TLVLPGTEIED-L---KDPQAF--------CNHDALIIGAPTWNTGADKERTLTGWDSWLY---STLPTLDLKDKKVAVFGVGDQGDYPFNYCDAVGELHSEFTKAGCDVY---GRTSTDGYMHVNSKAQVD-ETFYGLCMDENQQAELSKPRADAWVAQLKE---EGFF----------------------------------------------------------------------------------------------------------------------------------------------------------------------------------------------------------------------------------------------------------------------------------------------------------------------------------------------------------------------------------------------------------------------------------------------------------------------------------------------------
>Amphidinium_carterae_Strain_CCMP1314_tax2961_locID_CAMPEP_0176527706_seqID7204996
---------------------------------------XLPGRPKSQPEHKTRR------------HTALAPVKHGLFATAPSLA-------ASKRGC--LIAASGSTA----GSRQSQ---------------IAMR--AAGLLYATMTSNTEEVASVISK-AT---G---L-EV---T--------AADD-L---E-AGDL--------VSYDGLIVGCPTWNTGADEYRSGTAWDDLL----EDIKGLSLSGKPVAVFGCGDSQAYGDNFCDGIEEE---------------------------------------------------------------------------------------------------------------------------------------------------------------------------------------------------------------------------------------------------------------------------------------------------------------------------------------------------------------------------------------------------------------------------------------------------------------------------------------------------------------------------------------------------------------------------
>Azadinium_spinosum_Strain_3D9_tax632150_locID_CAMPEP_0180453442_seqID12599749
----------FVASQLLAKRLHADNLCPADSVAATLQMMALPRECRA-----SRRCLLLVALAVVAAFYEVAPNFLSAQVSAPARSSQLLRGRASARGAVLLVPREGSRAVEGVARRQGC---------------TAMR--AVGLFFSTQTGNTESAAGAIAE-AT---G---I-EA---A--------DIGD-I---G-AEDL--------SGYDGLIVGCPTWNTGADEYRSGTSWDDVI----DEIKELDLGGKPVAVFGCGDSQGYGDNFCDGIEELHETFNAAGAKMM---GYV---------------------------------------------------------------------------------------------------------------------------------------------------------------------------------------------------------------------------------------------------------------------------------------------------------------------------------------------------------------------------------------------------------------------------------------------------------------------------------------------------------------------------------------------------------
>Dolichomastix_tenuilepis_Strain_CCMP3274_tax195969_locID_CAMPEP_0170138744_seqID5170377
---------------------------------------------APETRRGRGPRRARARAAAAAAAATGTPQHRRLDGVLAAERARAGTGAANAEAAAFLRVQSLRRVQAPWRGSEGRAGRVAAPRSQPTRQVLCEPPNAVGIFFSSTTGHSEEIAYRIQE-ACSVEA----EEP---R--------DIGD-V---EDVEEL--------KAYDGLIVGTPTWNTGEETNRSGTAWDDQL----EAIRSLDLAGVPVAVFGCGDSSAYGEYFCDAIEELHSTFAATGARMV---GAWPIQTYQYEASKSCKD-NVYLGLPLDFENEEDMNEPRIAEWTEQVEK---EFADKRSVRPQKSPRRRRFGNVDGSARRERLDPLRERELRARVGVAHRHAEHRAPVRDAQLFPREAPLVRVAFDVLPELHVARRVHAARNALPGAEREAQVGLAERLEVRVDTAHGDVTSVRAPFAPFASPIRCMSGRSTRGKHADSRKHPELLPAANKSTAQNRGLLRCLVDRGSS-----------------------------------------------------------------------------------------------------------------------------------------------------------------------------------------------------------------------------------------------------------------------------------------------------------------------
>Micromonas_sp_Strain_RCC451_tax38833_locID_CAMPEP_0202985646_seqID15784545
--------------------------------------------------------------XHANKRPPLSYQSRRRFSFLWSVVATPMLSPQNTRCFSVARKKHFEQTATSPGSFSSINTPIKYLRPVSKERNVRTN--VVGIFMSTSTGNTDQAAECIRD-NLISQD---V-ET---S--------DVGD-V---Q-VKEM--------KAYTGLVVGAPTWNTGSDTMRSGTCWDDVL----EDIRALDLKDKKVAVFGLGDSSHFSENFCDAIEEIHDTFATTGAEMI---GYVAVKGYTFDHSEAVRD-DKFLGLPLDEDNEFDYTEGRVKGWTKQLIS---EGLQ----------------------------------------------------------------------------------------------------------------------------------------------------------------------------------------------------------------------------------------------------------------------------------------------------------------------------------------------------------------------------------------------------------------------------------------------------------------------------------------------------
>Bathycoccus_prasinos_Strain_RCC716_tax41875_locID_CAMPEP_0198484830_seqID16529622
--------------------------------------------------------------------------------------------------------MDSTIHKCRTCRTSMCRFRAENRRVIKRHFNTIISA-KVGLYYATTSGFTKEAAGIIHD-EFSKRG--VISEP---I--------EVDA-S---STLNSF--------RDFSALLVGTPTWNTGAEEMRSGTTWDNIL----EEVRSENLQGKKVAVFGCGDSISYGDYFCDAIEEIHSAFAKSGAMMV---GKVDTSGYDFIHSKSVQD-GYFLGLALDQVNEGHLTEERXPILVFQGRG----GMK----------------------------------------------------------------------------------------------------------------------------------------------------------------------------------------------------------------------------------------------------------------------------------------------------------------------------------------------------------------------------------------------------------------------------------------------------------------------------------------------------
>Gymnodinium_catenatum_GC744_tax39447_locID_CAMPEP_0117495884_seqID740900
---------------------------------------GASRRPPLQSAALRSLTEAMARTVAVLFGFFVVGLGYSGLGFIAPPLGPXAXPQVATWAAPAXSRAHGSSASIGAAALLFGLAAVGGAGAALVRRKPRSACEAVGLLFATQTGSTXIXAGYIAD-AA---G----VET---A--------DIGD-----YGVEDX--------TQXDGLIVGCPTWNTGADEYRSGIAWDDVX----DDIKGLDLKGKPVAVFGLGDSEAYSGXFCDGIEELHETFKAAGAKLI---GYVDASSYNHAESKSXRG-GKFLGCPFDEDNQSDMSQERANAWVEQLKS---EGMPL---------------------------------------------------------------------------------------------------------------------------------------------------------------------------------------------------------------------------------------------------------------------------------------------------------------------------------------------------------------------------------------------------------------------------------------------------------------------------------------------------
>Chaetoceros_neogracile_Strain_CCMP1317_tax240364_locID_CAMPEP_0195431634_seqID9760875
---------------------------------------------------------------------MKLSTFKATLPLIVITAADAFSPSQLNRRYK--------------GTNSLSPPNNAIAKPNRSGVTLLFLAAKVGVFFGTSTGNTERVADLIAA-EF---G----VDAEGPL--------EIDE-LQ-GNIAQTL--------GKYDALIVGTPTWNTGADSERSGTGWDEVYY---GEMQELKLQGKNVAVFGLGDQISYAENYADASGELHDVFQNLGCNML---GYTSQEGYEHEDSKAIRGD-KFCGLLCDEINQEELSEERVQNWVVQLKN---EGILDGAGS---SSSDSAVSPQVIETTSAAADDAI--------AELMMLEQNSKLMDKVMQSSG----------NNNGYAPHYNEKTCVTMWTSA-DGRSCYYTTDAPKTP-----------------------------------------------------------------------------------------------------------------------------------------------------------------------------------------------------------------------------------------------------------------------------------------------------------------------------------------------------------------------------------------
>Chaetoceros_affinis_Strain_CCMP159_tax426623_locID_CAMPEP_0203646006_seqID16991075
---------------------------------------------------------------------------------XLPLTGGAFSPSQINQKYK---------NGSFSSSFTSTATPTVSRSNSYGRVTLLLLAAKVGIFFGTSTGNTENVADLIAA-EF---G----DDAEGPF--------EIDG-LQ-GSIAENF--------GKFDALVVGTPTWNTGADSERSGTGWDEVYY---GEMQDLKLQGKNVAVFGLGDQVSYAENYADASGELHDVFENLGCNMM---GYTSQDGYEHEESKAIRGE-KFCGLLCDEVNQDDLSGERVESWVAQLKA---EGFMDGEST---ATSGGDSSQVIDISASPVSDDAI--------AELMMLEQNSKLMDEVMQAQG----------NNSGFTPHYNSKTCITMWTSA-DGRKCYYTTEKPKNP-----------------------------------------------------------------------------------------------------------------------------------------------------------------------------------------------------------------------------------------------------------------------------------------------------------------------------------------------------------------------------------------
>Pseudo_nitzschia_fraudulenta_Strain_WWA7_tax183588_locID_CAMPEP_0201117996_seqID10420753
----------------------------------------------------------------------MRFLISISLLVVNNSCVSGFVVSQ----------------------------------RTFSSSFLSLDMASVGIFYGTSTGSTEDVADQIKD-AF---G----DDADGPF--------DIDA-LE-GSVKENF--------EKFDAIVCGTPTWNTGADTERSGTGWDEIYY---TSMPELNINGKHVAVFGCGDQSSYAENFADATGELHDVLQELGAKMF---GYTSQEGYEHEDSKSIRGD-QFCGLLCDAVNQDELTGERVQNWVAQLKN---DGFMEWSIS---GRDEEAIPESVGDNIENVF---------------EDIDEYSNMLDETIKQHG---------STSTGFRSFFNEKTKSTMFVSA-DGRSCYYAVDTMKTSILP--------------------------------------------------------------------------------------------------------------------------------------------------------------------------------------------------------------------------------------------------------------------------------------------------------------------------------------------------------------------------------------
>Fragilariopsis_cylindrus_tax186039_locID_jgi|Fracy1|143628|gw124761_seqID3698146
-------------------------------------------------------------------------------------------------------------------------------------------MAKVGIFFGTSTGTTADVADLIKE-AF---G----DDADGPF--------DIDE-LE--AVKEDF--------EKYDGFIVGTPTWNTGADTERSGTGWDEVYY---TKMPELKIEGKHVAVFGCGDQISYAENFADATGELHDVFEDLGAKMF---GYTSQEGYEHEASKSIRED-KFCGLLCDGVNQEDLTDKRVVNWVSQLKT---E-------------------------------------------------------------------------------------------------------------------------------------------------------------------------------------------------------------------------------------------------------------------------------------------------------------------------------------------------------------------------------------------------------------------------------------------------------------------------------------------------------
>Pseudo_nitzschia_heimii_tax476441_locID_CAMPEP_0197189390_seqID4666143
----------------------------------------------------------------XRFTSKMQLLFLITLLLAAGDSIYAFVV------------------------------------PQRRLSSLSLDMARLGIFYGTSTGSTEDVADQIKD-AF---G----DDADGPF--------DVDA-LE-GSVKDTF--------EKFDAIICGTPTWNTGADTERSGTGWDEIYY---TAMPDLKIEGKHVAVFGCGDQVSYAENFADATGELHDVFQNLGGKMF---GYTSQEGYEHEDSKSIRGD-QFCGLLCDAVNQDELTSERVQKWALQLKE---EGFLKVAST---SSKEETLDESLSENIETIF---------------QSMDEQSNLLDESIKQHG---------NKSTGFTPYYNDKTKTTMFVSG-DGRSCYYTTDPLDTSSSP--------------------------------------------------------------------------------------------------------------------------------------------------------------------------------------------------------------------------------------------------------------------------------------------------------------------------------------------------------------------------------------
>Pseudo_nitzschia_australis_Strain_10249_10_AB_tax44445_locID_CAMPEP_0168167154_seqID6398606
---------------------------------------------------------------------MRIEFFISLFIAAANPSVEAFVVPR----------------------------------QHGLSSSLSLDMASVGIFYGTSTGSTEDVADQIKE-AF---G----DDADGPF--------DVDD-LE-GSVQENF--------EKYDAIVCGTPTWNTGADTERSGTGWDEIYY---TSMSELNIEGKHVAVFGLGDQSSYAENFADATGELHDVFQNLGAKMF---GYTSMEGYEHEDSKSIRGD-KFCGLLCDAVNQDELSGERVQNWVEQLKV---ENFLEGSSS---IKVTTEDTISVENNVESVF---------------QDIDECSDMLDETIKQHS---------ETNTGFKSFYNEKTRSTMFVSS-DGRSCYYTSDSAGRISP---------------------------------------------------------------------------------------------------------------------------------------------------------------------------------------------------------------------------------------------------------------------------------------------------------------------------------------------------------------------------------------
>Pseudo_nitzschia_multiseries_tax37319_locID_jgi|Psemu1|294998|fgenesh1_pm40_#_1_seqID4089322
-------------------------------------------------------------------------------------------------------------------------------------------MASVGIFYGTSTGSTEDVADQIKE-AF---G----DDADGPF--------DVDA-LE-GSVKENF--------EKYDAIVCGTPTWNTGADTERSGTGWDEIYY---TSMSELSIDGKHVAVFGLGDQCSYAENFADATGELHDVFQNLGAKLF---GYTSTAGYEHEDSKSLRGD-KFCGLLCDAVNQDELTGERVRKWVEQLKA---EGFVEGSSS---TTTARTDAVAVKENVEKVF---------------QDIDEYSNMLDETIKQHD---------TTNTGFKSYYNAKKRSTMFVSL-DGRSCYYTPDPPETFSP---------------------------------------------------------------------------------------------------------------------------------------------------------------------------------------------------------------------------------------------------------------------------------------------------------------------------------------------------------------------------------------
>Nitzschia_punctata_Strain_CCMP561_tax913974_locID_CAMPEP_0178816418_seqID9670933
----------------------------------------------------------------------------XTLFFVVPATVAAFVPRHRPIYRL---------------------------QEGAAARKRTELEAAVGIFFGTSTGSTEHVADLLKE-EF---G----DXADGPF--------DVDT-LD-GSVKSNF--------EKYSALVVGTPTWNTGSDTERSGTGWDEIYY---SSMQELNIQGKKVAVFGLGDQVSYAENYADAAGELHDVFEXLGGQMC---GYTSQDGYEHEASKSVRGD-KFCGLLCDMVNQEELTEERVKNWVAQLRA---EGFLEGGTA---AAATTTTTIAAQEEPQAVF---------------EAIEEHSDMLDETIKAHA----------GSTGYTPYHNPTTKSTMW------------------------------------------------------------------------------------------------------------------------------------------------------------------------------------------------------------------------------------------------------------------------------------------------------------------------------------------------------------------------------------------------------------
>Nitzschia_punctata_Strain_CCMP561_tax913974_locID_CAMPEP_0178874630_seqID9696634
------------------------------------------------------------------------------------------------------------------------------------------------------------------------------------------------------------------------------------------------XYY---SSMQELNIQGKKVAVFGLGDQVSYAENYADAAGELHDVFEXLGGQMC---GYTSQDGYEHEASKSVRGD-KFCGLLCDMVNQEELTEERVKNWVAQLRA---EGFLEGGTT---AAATTTTTIAAQEEPQAVF---------------EAIEEHSDMLDETIKAHA----------GSTGYTPYHNPTTKSTMWVSG-DGRSCYYTTDVQSSYSP---------------------------------------------------------------------------------------------------------------------------------------------------------------------------------------------------------------------------------------------------------------------------------------------------------------------------------------------------------------------------------------
>Kryptoperidinium_foliaceum_Strain_CCMP_1326_tax160619_locID_CAMPEP_0176049800_seqID6140866
--------------------------------------------------------------------------XQILLVATLLSSXSAFAPRL----------------------------------GRLPRPQIQLNLAKVGIFFGTSTGSTENVADKIKE-QL---G----DDADGPF--------DVET-LE-GSVQDNF--------GKYAALIVGTPTWNTGADTERSGTGWDEIYY---SSMQDLNLKGKKVAVFGLGDQESYAENYADATGELHDVFESLGCQMM---GYTSQEGYEHEDSKSIRGD-KFCGLLCDEVNQEDLTDERVINWVAQLKA---EGFLEGGSV---DAPPVEVEATVVIDAEPIDNL-------------VVLEEHSEILDQTIESHA-----------NTGFTPYHNPKTKSTMWVSA-DGRSCYYTVESSSPSFAP--------------------------------------------------------------------------------------------------------------------------------------------------------------------------------------------------------------------------------------------------------------------------------------------------------------------------------------------------------------------------------------
>Nitzschia_hildebrandi_GAI-293_tax303405_jgi|Nithil2|5532|g14560.t2/124-285
------------------------------------------------------------------------------------------------------------------------------------------------IFFGTSTGSTEEVADLIKA-EF---G----DDADGPF--------DIEA-LE-GPVKSTF--------EKYDALIVGTPTWNTGSDTERSGTGWDEIYY---STMQELNIKGKKVAVFGLGDQVSYAENYADAAGELHDVFESLGCQMC---GYTSMEGYEHEDSKSIRGE-KFCGLLCDVVNQEELTPERVENW-----------------------------------------------------------------------------------------------------------------------------------------------------------------------------------------------------------------------------------------------------------------------------------------------------------------------------------------------------------------------------------------------------------------------------------------------------------------------------------------------------------------
>Chaetoceros_curvisetus_tax230516_locID_CAMPEP_0204622136_seqID17528563
------------------------------------------------------------------------------LGLLSAASCGAFSPQKMNQRRLLSRSSNLNHGQQQKNPFIRDIFDAKNQRRHSEAFDIVLFAAKIGIFFGSSTGSTEGVADLIAS-EF---G----SDAEGPF--------EIDG-IQ-GSVAKKF--------SEYDALVVGTPTWNTGADSERSGTGWDEVYY---GEMQDLNISGKKVAVFGLGDQISYAENYADASGELHDVFQDLGCQML---GYTSQEGYEHEESKAIRGD-KFCGLLCDEVNQDDLTEERVENWVAQLKT---EGIMDGSTT---GASSPSVSVSEPIDVPIVTEPSPVQ------ARLRKMLEDSKMMDSVLKSEI----------LADGYAPHYNPKTCVTMWTSP-DGKQCYYTKDAPRNP-----------------------------------------------------------------------------------------------------------------------------------------------------------------------------------------------------------------------------------------------------------------------------------------------------------------------------------------------------------------------------------------
>Thalassiosira_weissflogii_Strain_CCMP1010_tax67004_locID_CAMPEP_0203430936_seqID16004233
---------------------------------------------------------------------MRIHTVKIAATSGIITTTSAFTATNHRIRFR--------------------------HQVQRQQSLILHAEKTVGIFFGTSTGSTEEAAHLIAT-EF---G---SDVATGPF--------EIDE-VQ-GSVADEF--------AKYDSLIVGTPTWNTGADMERSGTGWDEIYY---SEMQELNIAGKKVAVFGLGDSVSYSENYADATGELHDVFEALGCKMM---GYTSTEGYLHDDSKAIRGE-KFCGLLLDAVNQEELTAERVKKWVADIIS---EGILEGGST---VSFAEAVGPSSPAHAVTS----------------SDVMEAEPHVEQLLKEID---------ESPFGYVAHYNSRTDKTMWISA-DGRSSYKTNGAP--------------------------------------------------------------------------------------------------------------------------------------------------------------------------------------------------------------------------------------------------------------------------------------------------------------------------------------------------------------------------------------------
>Thalassiosira_weissflogii_Strain_CCMP1010_tax67004_locID_CAMPEP_0201773856_seqID10829685
---------------------------------------------------------------------MRIHTVKIAATSGIITTTSAFTATNHRIRFR--------------------------HQVQRQQSLILHAEKTVGIFFGTSTGSTEEAAHLIAT-EF---G---SDVAAGPF--------EIDE-VQ-GSVADEF--------AKYDSLIVGTPTWNTGADMERSGTGWDEIYY---SEMQELNIAGKKVAVFGLGDSVSYSENYADATGELHDVFEALGCKMM---GYTSTEGYLHDDSKAIRGE-KFCGLLLDAVNQEELTAERVKKWVADIIS---EGILEGGST---VSFAEAVGPSSPAHAVTS----------------SDVMEAEPHVEQLLKEID---------ESPFGYVAHYNSRTDKTMWISA-DGRSSYKTNGAP--------------------------------------------------------------------------------------------------------------------------------------------------------------------------------------------------------------------------------------------------------------------------------------------------------------------------------------------------------------------------------------------
>Minidiscus_comicus_RCC4660_tax2590921_DN10347_c0_g1_i1_3/45-208
------------------------------------------------------------------------------------------------------------------------------------------------IFFGTSTGSTQEAADLIAA-EF---G---TEVASSPI--------EIDE-VQ-GSIADEF--------AKYDALVVGTPTWNTGADTERSGTGWDEVYY---SEMNDLHIAGKKVAVFGLGDSVSYSENYADASGELHDVFESLGCAML---GYTSTEGYLHDESKAIRGDNKFCGLLLDAVNQEELTEERVQKW-----------------------------------------------------------------------------------------------------------------------------------------------------------------------------------------------------------------------------------------------------------------------------------------------------------------------------------------------------------------------------------------------------------------------------------------------------------------------------------------------------------------
>Cyclotella_cryptica_CCMP322_tax29204_jgi|Cyccr1|13888|g11086.t1/40-201
------------------------------------------------------------------------------------------------------------------------------------------------IFFGTSTGSTEEAARMIAS-EF---G----ADAAGPF--------EIDS-VQ-GSCAEEF--------TKYDALVVGTPTWNTGADLERSGTGWDEIYY---SEMQDLKIAGKKVAVFGLGDSVSYSDNYADATGELHDVFENLGCKMM---GYTSTEGYLHDASKSIRGD-QFCGLLLDAVNQEELTEERIRNW-----------------------------------------------------------------------------------------------------------------------------------------------------------------------------------------------------------------------------------------------------------------------------------------------------------------------------------------------------------------------------------------------------------------------------------------------------------------------------------------------------------------
>Thalassiosira_rotula_Strain_GSO102_tax49265_locID_CAMPEP_0196143042_seqID11041108
-------------------------------------------------------------------MTRWTPAIATLATIAMPNIGYAFVSTNTPVPAR----------------------------PTTTTRLHMASQPSIGVFFGTSTGNTEEAAYLISA-EF---G----EVASEPI--------EIDE-VQ-GSVAAEF--------DKFDSLVVGTPTWNTGADEERSGTGWDEIYY---SEMQELKIAGKKVAVFGQGDQISYSENYADATGELHDVFESLGCKMM---GYTSQEGYEHDESKSIRGD-SFCGLLLDAVNQEELTEDRVKNWVAQLLD---EGIMESSGE---AAPVIAATPAPQVE---ET---------------ATVALDDPLAEEIIAQVK---------TTRTGYAAHYNDRTDKTMWIST-DGKSSYVTSGAPGYE-----------------------------------------------------------------------------------------------------------------------------------------------------------------------------------------------------------------------------------------------------------------------------------------------------------------------------------------------------------------------------------------
>Thalassiosira_rotula_Strain_CCMP3096_tax49265_locID_CAMPEP_0184829508_seqID8278846
-------------------------------------------------------------------MTHWTPAIATLATIAMPNIGYAFVS-NTPAPAR----------------------------PTTTTRLHMASQPSIGVFFGTSTGNTEEAAYLISA-EF---G----EIASEPI--------EIDE-VQ-GSVAAEF--------DKFDSLVVGTPTWNTGADEERSGTGWDEIYY---SEMQELKIAGKKVAVFGQGDQISYSENYADATGELHDVFESLGCKMM---GYTSQEGYEHDESKSIRGD-SFCGLLLDAVNQEELTEDRVKNWVAQLLD---EGITESSGE---AAPVIAATPAPQVE---ET---------------ATVALDDPLAEEIIAQVK---------TTRTGYAAHYNDRTDKTMWIST-DGKSSYVTSGAPGYE-----------------------------------------------------------------------------------------------------------------------------------------------------------------------------------------------------------------------------------------------------------------------------------------------------------------------------------------------------------------------------------------
>Thalassiosira_gravida_Strain_GMp14c1_tax420259_locID_CAMPEP_0201603546_seqID8591782
----------------------------------------------------------------------------------MPNTGHAFVS-NTPAPAR----------------------------STTNTGLYMASQPSIGVFFGTSTGNTEEAAYFISA-EF---G----DIASEPI--------EIDA-VQ-GSVAAEF--------GKFDSLVVGTPTWNTGADEERSGTGWDEIYY---SEMQELKIAGKKVAVFGQGDQISYSENYADATGELHDVFESLGCKMM---GYTSQEGYEHDESKAIRGD-SFCGLLLDAVNEEEMTEDRVKNWVVQLLD---EGITESSGE---AAPVVAAVPAPQVE---ET---------------ATVALDDPLAEEIIAQVK---------TTRTGYAAHYNDRTDKTMWIST-DGKSSYVTSGAPGYE-----------------------------------------------------------------------------------------------------------------------------------------------------------------------------------------------------------------------------------------------------------------------------------------------------------------------------------------------------------------------------------------
>Thalassiosira_sp_tax35127_locID_CAMPEP_0181091762_seqID4605869
--------------------------------------------------------------------------XFVLTAIAAPSDGDAFVTNAR---------------------------------RPAKTSSSLFASPSIGIFFGTSTGSTEEAAHLISA-EF---G----DVASEPI--------EIDE-VQ-GSVAAEF--------AKFDALVVGTPTWNTGADVERSGVGWDEIYY---SEMQELNIAGKKVAVFGLGDSVSYAENYADGTGELHDVFESLGCKMI---GYTSPEGYQHEESKAIRGE-SFXGLLLDAVNEEELTEDRVKNWVANLLG---EGILEGNDA---VAAAPATSPPPQVE---EA---------------ATVVFEDQLAEEIIAEVK---------KTRSGFXAHYNPRTXKTMWIST-EGHSSYVTSGAPGYE-----------------------------------------------------------------------------------------------------------------------------------------------------------------------------------------------------------------------------------------------------------------------------------------------------------------------------------------------------------------------------------------
>Minidiscus_spinulatus_RCC4659_tax2593073_DN11470_c2_g1_i2_3/71-232
------------------------------------------------------------------------------------------------------------------------------------------------IFFGTSTGSTQEAADLISA-EF---G----DVASEPI--------EIDE-VQ-GSVADEF--------AKYDCLVVGTPTWNTGADTERSGTGWDEIYY---SEMQELNIAGKKVAVFGLGDSVSYSENYGDATGELHDVFESLGCKMC---GYTSPEGYQHEESKAIRGD-SFCGLLLDAVNEEKMTEDRVKNW-----------------------------------------------------------------------------------------------------------------------------------------------------------------------------------------------------------------------------------------------------------------------------------------------------------------------------------------------------------------------------------------------------------------------------------------------------------------------------------------------------------------
>Detonula_confervacea_tax83371_locID_CAMPEP_0172315214_seqID4345040
----------------------------------------------------------------MTMMSRCSPAIAILAAIATPNGADAFVTNNTP--------------------------------VRPTQTTLYMASPSIGIFFGTSTGSTQEAADLLSA-EF---G----DAASAPI--------DIDE-VQ-GSVASEF--------AKFDSLVVGTPTWNTGADTERSGTGWDEIYY---EEMEELKIAGKKVAVFGLGDSISYAENFGDATGELHDVFEKLGCKMI---GYTSTAGYQHEDSKSIRGE-SFCGLLLDAVNEEDLTEDRVKNWVASLLE---EGILSSSGE---AAPAAAEPVASPSPQIEEA---------------ATVVFDDNLAEEIIAEVK---------ETRSGYAAHYNPRSDKTMWIST-DGRSSYVX------------------------------------------------------------------------------------------------------------------------------------------------------------------------------------------------------------------------------------------------------------------------------------------------------------------------------------------------------------------------------------------------
>Thalassiosira_sp_RCC4219_tax35127_DN3284_c0_g2_i5_3/61-222
------------------------------------------------------------------------------------------------------------------------------------------------IFFGTSTGSTQDAADLISA-EF---G----DVASEPI--------EIDE-VQ-GSVAEQF--------SKFDALVVGTPTWNTGADMERSGTGWDEIYY---SEMQDLNIAGKKVAVFGLGDSISYAENYADATGELHDVFEKLGCKMI---GYTSQEGYEHEDSKSIRGD-QFCGLLLDAENFEDLTEGRVQNW-----------------------------------------------------------------------------------------------------------------------------------------------------------------------------------------------------------------------------------------------------------------------------------------------------------------------------------------------------------------------------------------------------------------------------------------------------------------------------------------------------------------
>Thalassiosira_sp_RCC4219_tax35127_DN3284_c0_g2_i8_2/159-253
-----------------------------------------------------------------------------------------------------------------------------------------------------------DVSD----------------------------------------------------------------------------------YL---FTYQDLNIAGKKVAVFGLGDSISYAENYADATGELHDVFEKLGCKMI---GYTSQEGYEHEDSKSIRGD-QFCGLLLDAENFEDLTEGRVQNW-----------------------------------------------------------------------------------------------------------------------------------------------------------------------------------------------------------------------------------------------------------------------------------------------------------------------------------------------------------------------------------------------------------------------------------------------------------------------------------------------------------------
>Minidiscus_sp_RCC4582_tax265539_DN9056_c0_g1_i4_4/87-247
------------------------------------------------------------------------------------------------------------------------------------------------IFFGTSTGSTQEAADLISA-EF---G----DGASEPI--------DIEE-VE--SVANEF--------AKYDSLIVGTPTWNTGADTERSGTGWDEIYY---GEMQDLQISGKKVAVFGLGDSVSYLENYGDATGELHDVFESLGCKMI---GFSSPEGYQHDDSKALRGD-HFCGLLLDAVNEEEKTPDRVKNW-----------------------------------------------------------------------------------------------------------------------------------------------------------------------------------------------------------------------------------------------------------------------------------------------------------------------------------------------------------------------------------------------------------------------------------------------------------------------------------------------------------------
>Minidiscus_sp_RCC4584_tax265539_DN257_c0_g1_i3_6/75-235
------------------------------------------------------------------------------------------------------------------------------------------------IFFGTSTGSTQEAADLISA-EF---G----DGASEPI--------DIEE-VE--SVANEF--------AKYDSLIVGTPTWNTGADTERSGTGWDEIYY---GEMQDLQISGKNVAVFGLGDSVSYSENYGDATGELHDVFESLGCKMI---GFSSPEGYQHDDSKALRGD-HFCGLLLDAVNEEEKTPDRVKNW-----------------------------------------------------------------------------------------------------------------------------------------------------------------------------------------------------------------------------------------------------------------------------------------------------------------------------------------------------------------------------------------------------------------------------------------------------------------------------------------------------------------
>Minidiscus_sp_RCC4590_tax265539_DN6723_c0_g1_i2_5/73-233
------------------------------------------------------------------------------------------------------------------------------------------------IFFGTSTGSTQDAADLISA-EF---G----DGASEPI--------DIEE-VE--SVANEF--------AKYDSLIVGTPTWNTGADTERSGTGWDEIYY---GEMQDLQISGKKVAVFGLGDSVSYLENYGDATGELHDVFESLGCKMI---GFSSPEGYQHDDSKALRGD-HFCGLLLDAVNEEEKTLDRVKNW-----------------------------------------------------------------------------------------------------------------------------------------------------------------------------------------------------------------------------------------------------------------------------------------------------------------------------------------------------------------------------------------------------------------------------------------------------------------------------------------------------------------
>Minidiscus_sp_RCC4590_tax265539_DN6723_c0_g1_i3_4/73-130
------------------------------------------------------------------------------------------------------------------------------------------------IFFGTSTGSTQDAADLISA-EF---G----DGASEPI--------DIEE-VE--SVANEF--------AKYDSLIVGTPTWNTGK-------------------------------------------------------------------------------------------------------------------------------------------------------------------------------------------------------------------------------------------------------------------------------------------------------------------------------------------------------------------------------------------------------------------------------------------------------------------------------------------------------------------------------------------------------------------------------------------------------------------------------
>Minidiscus_sp_RCC4582_tax265539_DN9056_c0_g1_i2_4/84-180
------------------------------------------------------------------------------------------------------------------------------------------------IFFGTSTGSTQEAADLISA-EF---G----DGASEPI--------DIEE-VE--SVANEF--------AKYDSLIVGTPTWNTGADTERSGTGWDEIYY---GEMQDLQISGKKVAVFGLGDSVSYC-------------------------------------------------------------------------------------------------------------------------------------------------------------------------------------------------------------------------------------------------------------------------------------------------------------------------------------------------------------------------------------------------------------------------------------------------------------------------------------------------------------------------------------------------------------------------------------
>Minidiscus_variabilis_RCC4665_tax659878_DN2442_c2_g1_i4_4/63-224
------------------------------------------------------------------------------------------------------------------------------------------------IFFGTSTGSTQEAADLISA-AF---G---DEAASEPI--------DIEE-VD--SVADEF--------SKYDALIVGTPTWNTGADTERSGTGWDEIYY---SEMQELDIAGKKVAVFGLGDSISYSENYGDATGELHDVYEKLGCSMY---GYTTQEGYEHDDSKAIRGD-LFCGLLLDAVNQEELTDDRVKNW-----------------------------------------------------------------------------------------------------------------------------------------------------------------------------------------------------------------------------------------------------------------------------------------------------------------------------------------------------------------------------------------------------------------------------------------------------------------------------------------------------------------
>Minidiscus_variabilis_CCMP495_tax659878_jgi|Mintr2|692443|fgenesh1_kg.86_#_139_#_TRINITY_DN10230_c2_g1_i1/41-161
-------------------------------------------------------------------------------------------------------------------------------------------------------------------------A---KDAASEPI--------DIEE-VD--SVADEF--------SKYDALVVGTPTWNTGADSERSGTGWDEIYY---SEMQELDIAGKKVAVFGLGDSISYSENYGDATGELHDAFETLNCKMM------------------------FCGLLLDAVNQEELTDDRVKNW-----------------------------------------------------------------------------------------------------------------------------------------------------------------------------------------------------------------------------------------------------------------------------------------------------------------------------------------------------------------------------------------------------------------------------------------------------------------------------------------------------------------
>Thalassiosira_punctigera_C2_tax265564_locID_CAMPEP_0172527408_seqID4506194
-------------------------------------------------------------------MSCWSPAIAILAIIAAAGGGNAFVTNIA---------------------------------PRPAGGFSLMATPSIGVFFGTSTGSTEEAALLIAA-EF---G----ESASEPI--------EIDE-VQ-GSVAAEF--------AKYDNLVVGTPTWNTGADLERSGTGWDEIYY---SEMQDLNIAGKKVAVFGLGDQISYSENYADATGELHDVFESLGCKMI---GYTSQDGYEHEASKSIRGD-LFCGLLLDAVNQEELTDDRVKNWVASLLK---EGILESSGE---ATPVAAAPVASLSPRVEEA---------------ASVVFDDQLAEEIIAEVK---------KTRSGYVAHFNPRTDKTMW------------------------------------------------------------------------------------------------------------------------------------------------------------------------------------------------------------------------------------------------------------------------------------------------------------------------------------------------------------------------------------------------------------
>Skeletonema_costatum_RA080513_05_tax2843_locID_CAMPEP_0113380724_seqID2066324
----------------------------------------------------------XVSNFKETSIAMLLSALTITILAAATNDAAAFAFVPS---------------------------------RVVSNKDTALYGTKVGXFFGTSTGSTQEAADLIAE-EF---G---DDVASSPI--------EIDE-IQ-GSVAAEF--------SKYDALVVGTPTWNTGADVERSGTGWDEIYY---GEMADLNIAGKKVAVFGLGDSVSYSENYADASGELYDVFESLGCSML---GATSTDGYLHEASKAIRGD-KFCGLLLDEVNQEELTGERVKNWVAALIG---EGLLSGAGT---AAPAVSVQSPAPVP--------------------QNIETEVSVEPVAVTQAE---------EQEEGFLGHYNSLTDKTWWVGN-NGRSSFVTNGPPEMHSTLTKTRISP-------------------------------------------------------------------------------------------------------------------------------------------------------------------------------------------------------------------------------------------------------------------------------------------------------------------------------------------------------------------------------
>Skeletonema_costatum_RA080513_05_tax2843_locID_CAMPEP_0113429638_seqID2064033
----------------------------------------------------------------------------XTILAAATNDAAAFAFVPS---------------------------------RVVSNKDTALYGTKVGIFFGTSTGSTQEAADLIAE-EF---G---DDVASSPI--------EIDE-IQ-GSVAAEF--------SKYDALVVGTPTWNTGADV-----GWDEIYY---GEMADLNIAGKKVAVFGLGDSVSYSENYADASGELYDVFESLGCSML---GATSTDGYLHEASKAIRGD-KFCGLLLDEVNQEELTGERVKNWVAALIG---EGLLSGAGT---AAPAVSVQSPAPVP--------------------QNIETEVSVEPVAVTQAE---------EQEECFX------------------------------------------------------------------------------------------------------------------------------------------------------------------------------------------------------------------------------------------------------------------------------------------------------------------------------------------------------------------------------------------------------------------------
>Skeletonema_marinoi_Strain_FE7_tax267567_locID_CAMPEP_0180848120_seqID12784525
---------------------------------------------------------------------------XITILAAAANDAAAFAFVPS---------------------------------RVVSNKESALYGTKVGIFFGTSTGSTQEAADLIAE-EF---G---DDVASSPI--------EIDE-IQ-GSVAAEF--------SKYDALVVGTPTWNTGADVERSGTGWDEIYY---GEMADLNIAGKKVAVFGLGDSVSYSENYADASGELYDVFESLGCSML---GATSTDGYLHEASKAIRGD-KFCGLLLDEVNQEELTGERVKNWVAALIG---EGLLSGAGT---AAPAVSVQSPAPVP--------------------QNIETEVSVEPVAVTQAE---------EQEEGFLGHYNSLTDKTWWVGN-NGRSSFVTNGPPXNALDFDQYSHISLX-----------------------------------------------------------------------------------------------------------------------------------------------------------------------------------------------------------------------------------------------------------------------------------------------------------------------------------------------------------------------------
>Skeletonema_marinoi_Strain_FE60_tax267567_locID_CAMPEP_0180892888_seqID12797815
---------------------------------------------------------------------------XITILAAAANDAAAFAFVPS---------------------------------GVVSNKESALYGTKVGIFFGTSTGSTQEAADIIAE-EF---G---DDVASSPX--------EIDE-IQ-GSVAAEF--------SKYDALVVGTPTWNTGADVERSGTGWDEIYY---GEMADLNIAGKKVAVFGLGDSVSYSENYADASGELYDVFESLGCSML---GATSTDGYLHEASKAIRGD-KFCGLLLDEVNQEELTGERVKNWVAALIG---EGLLSGAGT---AAPAVSVQSPAPVP--------------------QNIETEVSVEPVAVTQAE---------EQEEGFLGHYNSLTDKTWWVGN-NGRSSFVTNGPPXNALDFDQYSXISLX-----------------------------------------------------------------------------------------------------------------------------------------------------------------------------------------------------------------------------------------------------------------------------------------------------------------------------------------------------------------------------
>Skeletonema_dohrnii_Strain_SkelB_tax267566_locID_CAMPEP_0195186082_seqID8822107
---------------------------------------------------------------------MLLSALTITILAAAKNDAAAFAXVPS---------------------------------RXVSXKETALYGTKVGIFFGTSTGSTQEAADLIAE-EF---G---DDVASSPI--------EIDE-IQ-GSVAAEF--------AKYDALVVGTPTWNTGADVERSGTGWDEIYY---GEMADLNIAGKKVAVFGLGDSVSYSENYADASGELYDVFESLGCSML---GATSTXGYLHEASKAIRGD-KFCGLLLDEVNQEELTGERVKNWVAALIX---EGLLSXAGT---AAPAXSVQSPAPVP---------------------QIEXEVTVEPVAXTQXE---------EQEEGFLGHYNSLTDKTWWVGN-NGRSSFVTNGPPEMHSTLTKXRMSP-------------------------------------------------------------------------------------------------------------------------------------------------------------------------------------------------------------------------------------------------------------------------------------------------------------------------------------------------------------------------------
>Cyclotella_meneghiniana_CCMP_338_tax29205_locID_CAMPEP_0172291170_seqID4333018
-----------------------------------------------------------------------MRSTAIFLLPTTFAFQSSFHHAPC---------------------------------QTEATRRATTALNLVGIFYGTSTGSTEEAAQLIAQ-EF---G----QDAAGPF--------DIDS-IQ-GKVGAEF--------GKFDALVVGTPTWNTGADTERSGTGWDEIYY---SEMQDLSVAGKKVAVFGLGDSVSYSENYADATGELYDVFESLGCKML---GHTSTEGYLHDESKSQRGD-KFVGLLLDAVNQEELTEERIKNWVSALKS---EGILEEGSS---SSGMALEVAVAEPSVKVE----------------MDTKVNGEAKQQAVQQAA---------PISSGFVAHYNARTDKTMWINM-DGRSSFVTSGKP--------------------------------------------------------------------------------------------------------------------------------------------------------------------------------------------------------------------------------------------------------------------------------------------------------------------------------------------------------------------------------------------
>Thalassiosira_antarctica_Strain_CCMP982_tax420261_locID_CAMPEP_0202009924_seqID10940684
-------------------------------------------------------------------MSHWSAAITILTAVAMPDGGNAFVTNNA---------------------------------PRPTKTSLHMASPSIGIFFGTSTGSTDEAAHLISA-TF---G----DVASDPI--------DIDE-VQ-GSIAAEF--------AKFDSLVVGTPTWETGADTERSGTGWDEVYY---GEMQKLDIAGKKVAVFGLGDSVSYAENYADATGELHDVFESLGCKMI---GYTSAEGYKHEASKAIRGE-LFCGLALDAVNEEELTEDRVKNWVAALLD---AGITSTDEA---APAAAAPVASPSPQIEEA----------------APVVFDDHLAEEIIAEVK---------NTRSGYVANYNPRNDKTMWIST-DGKSSYITAGVPGYE-----------------------------------------------------------------------------------------------------------------------------------------------------------------------------------------------------------------------------------------------------------------------------------------------------------------------------------------------------------------------------------------
>Thalassiosira_pseudonana_tax35128_locID_jgi|Thaps3|19141|gw165621_seqID4191714
------------------------------------------------------------------------MNKCISILLATATSTSAFVTHQG---------------------------------IGGRYAVTLHAEKQVGVFFGTSTGSTEEAAELIVS-EF---G----DVAAGPI--------DIDG-VA-GSVAKEF--------AKYDALVVGTPTWNTGADTERSGTGWDEIYY---SEMQDLDIAGKKVAVFGLGDSVSYCENYADATGELHDVFEALGCKMM---GYTSVDGYLHEESKAQRGE-KFCGLPLDAVNQEELTEERVQKWVAALIA---EGILEGGGE---ATSTAAVSVPIASPVAAVATT---------------------AVEVEIVSVS---------EPASGYVGHYNPRSDKTMWISV-DGHSSYVTSGAP--------------------------------------------------------------------------------------------------------------------------------------------------------------------------------------------------------------------------------------------------------------------------------------------------------------------------------------------------------------------------------------------
>Asterionellopsis_glacialis_Strain_CCMP134_tax33640_locID_CAMPEP_0195297928_seqID9288175
---------------------------------------------------------------------------------------MAFSPSSMNDRHR-----------LLGGSSSFGVV-SSQRRTPLSSRRDFWKLYAIGVFFGTSTGSTEDAAYLLVD-EL---G----DDAVGPI--------DIDS-IQ-GSVAKEF--------AKYDALIVGTPTWNTGADVERSGVGWDEIYY---GEMQDLNLAGKKVGVFGLGDSVSYAENYADASGELHDVFEALGCQMM---GYTSQDGYEHEASKAIRGD-KFCGLLLDAVNQEELSPERVSKWVAQLKD---EGILEGGSG---AAVADP---VPAEPVVVEAAPVVT----------PAASTVSNVSNGAAAPAA----------STTGFTPYLNEKTGKTMW------------------------------------------------------------------------------------------------------------------------------------------------------------------------------------------------------------------------------------------------------------------------------------------------------------------------------------------------------------------------------------------------------------
>Asterionellopsis_glacialis_tax33640_locID_CAMPEP_0184878458_seqID9318983
------------------------------------------------------------------------IVAAASSALLSSCTVMAFSPSSMNNRHR-----------LLEGSPSFGVLSSSHRRASLSSRRDFWKLYAVGVFFGTSTGSTEDAAYLLVD-EL---G----ADAVGPI--------DIDA-IQ-GSVAKEF--------AKYDALIVGTPTWNTGADIERSGVGWDEIYY---GEMQDLDLAGKKVGVFGLGDSVSYAENYADASGELHDVFEALGCQMM---GYTSQDGYEHEASKAIRGD-KFCGLLLDAVNQEDLTPERVSNWVAQLKD---EGMLEGGSG---GTAAAVAAPVPAEPVMVEAAPVVT----------PTASAVSNVSNGAAAPTA----------SSTGFTPYLNEKTGKTMWISA-DGRTCYFS------------------------------------------------------------------------------------------------------------------------------------------------------------------------------------------------------------------------------------------------------------------------------------------------------------------------------------------------------------------------------------------------
>Asterionellopsis_glacialis_tax33640_locID_CAMPEP_0197151076_seqID4652653
----------------------------------------------------------------------XSILTAATLFSSSCNTVTAFAPSSMNARRQ--------RLGEAGRPFGVVSSSSHQHHRRASRSFDFWKLYAIGVFFGTSTGSTEDAAYLIVE-EF---G----EDAVGPI--------EIDS-IQ-GSVAAEF--------AKYDALIVGTPTWNTGADVERSGVGWDEIYY---GEMQDLDVGGKKVAVFGLGDSVSYAENYADASGELHDVFEGLGCKMM---GYTSQEGYEHEASKAIRGD-KFCGLLLDAVNQEDLTPDRVSNWVAQLKD---EGILEGGSG---GGAAVAPVAAAEPVV-VEADPVVT----------PATSAVSNVSNGAAAPVS----------AAGGYTPHANEKTEKRCGSVQ---MVALVTSQVLEX------------------------------------------------------------------------------------------------------------------------------------------------------------------------------------------------------------------------------------------------------------------------------------------------------------------------------------------------------------------------------------------
>Guinardia_flaccida_RCC3093_tax216801_METDB-00191-1-DN9988-c0-g1-i1_6/75-240
------------------------------------------------------------------------------------------------------------------------------------------------IFFGTSTGSTEAAAYSILE-SL---G---GPDATGPI--------EIDS-LG-GKLAKTF--------QEYESLIVGTPTWNTGADTERSGTGWDELYY---GEMQDLNLGGKKVAVFGLGDSVSYAENYADASGELHDVFENLGCKLY---GYTSQEGYEHEASKAIRGD-KFCGLLLDAVNQEDMTEERVNNW-----------------------------------------------------------------------------------------------------------------------------------------------------------------------------------------------------------------------------------------------------------------------------------------------------------------------------------------------------------------------------------------------------------------------------------------------------------------------------------------------------------------
>Dactyliosolen_fragilissimus_tax1118495_locID_CAMPEP_0184854792_seqID8870375
----------------------------------------------------------------MKKNPSTYYIQLTVWALLQAPHSIAFSPNSL---------------------------------VTNCKSRVILDAAKVGIFFGTSTGNTENAADLIVE-TF---G----DDCDGPF--------EIDS-IGDGGTAKKF--------SEYDALVVGTPTWNTGADSERSGTGWDEIYY---GEMQDLNIAGKKVAVFGLGDQISYAENYADASGELHDVFESLGCKML---GYTSQDGYEHEASKAIRGD-KFCGLLLDAVNQEDMTEERVQNWVSQLID---EGILEGGSV---SSPTMVVESPPTSSVSLNDNDLL--------AELKMLEENSKLLDENLLNAS-----VGPTVMEEGYAPHYNPRTERTMWTSR-DGRKCYYTSGAPKLP-----------------------------------------------------------------------------------------------------------------------------------------------------------------------------------------------------------------------------------------------------------------------------------------------------------------------------------------------------------------------------------------
>Seminavis_robusta_D6_tax568900_jgi|Semro1|28495|Sro557_g166050.1/45-204
------------------------------------------------------------------------------------------------------------------------------------------------VFFGTSTGNTEECAEKIAE-KL---G------AEGPF--------DVDD--G-DSIVETF--------RKYDALVVGTPTWNTGADTERSGTGWDELYY---GSMEGLDLGDKKVAVFGLGDSVSYSENYADAAGELHDIFESLGCKMH---GYVSTEGYLHDDSKAIRGD-KFCGLLLDMVNQEELTDERIDNW-----------------------------------------------------------------------------------------------------------------------------------------------------------------------------------------------------------------------------------------------------------------------------------------------------------------------------------------------------------------------------------------------------------------------------------------------------------------------------------------------------------------
>Navicula_sp_RCC3092_tax1764896_METDB-00269-1-DN22787-c0-g1-i4_6/714-872
------------------------------------------------------------------------------------------------------------------------------------------------VFFGTSTGSTETVADMLIE-KL---G------ADGPF--------DVDD--G-DSIVESF--------SKYDALIVGTPTWNTGADTERSGTGWDELYY---GSMESLKLNGKKVAVFGLGDSVSYAENFSDAAGELHDVFEKLGCKMF---GYVSQEGYEHEDSKAIRGD-RFCGLLLDMVNQEELTEERVDNW-----------------------------------------------------------------------------------------------------------------------------------------------------------------------------------------------------------------------------------------------------------------------------------------------------------------------------------------------------------------------------------------------------------------------------------------------------------------------------------------------------------------
>Navicula_sp_RCC3092_tax1764896_METDB-00269-1-DN22787-c0-g1-i3_4/115-171
------------------------------------------------------------------------------------------------------------------------------------------------VFFGTSTGSTETVADMLIE-KL---G------ADGPF--------DVDD--G-DSIVESF--------SKYDALIVGTPTWNTGA----------------------------------------------------------------------------------------F--------------------------------------------------------------------------------------------------------------------------------------------------------------------------------------------------------------------------------------------------------------------------------------------------------------------------------------------------------------------------------------------------------------------------------------------------------------------------------------------------------------------------------------
>Attheya_septentrionalis_Strain_CCMP2084_tax420275_locID_CAMPEP_0198294680_seqID16438425
------------------------------------------------------------------------------------------------------------MRRPFAMSPFGAPRAHVPASRNGDIIILCMANGKVGIFFGTSTGSTEQAAYLIQE-EF---G----DDADGPF--------EIDG-IQ-GSVAAEF--------AKYDSLVLGTPTWNTGADTERSGTGWDEIYY---GEMQDLNIAGKKVAVFGLGDSVSYTENYADASGELHDVCESLGAKMM---GFTSQDGYEHEASKAIRGD-KFCGLLLDAVNQEELSEDRVKAWVAQLRS---DGFLDGSDG---SATADPVVVAAPTSVAPV-------------TNIKELENNSHLLDQNIAVHS---------SDSSGFVPYKNLKTGKTMWTSP-DGRSCYYTL-----------------------------------------------------------------------------------------------------------------------------------------------------------------------------------------------------------------------------------------------------------------------------------------------------------------------------------------------------------------------------------------------
>Chaetoceros__sp_Strain_UNC1202_tax49237_locID_CAMPEP_0197237438_seqID16134296
-----------------------------------------------------------------------MKVASAIGSLFLVALAEAFSPSQLNQRRL-----------NVNADRRICNSFELAQSPQLNRISVVLFAGKVGIFFGSSTGATEGIADMIAA-EF---A----GDAEGPF--------EIDD-IQ-GSVAKKF--------GEYDALVVGTPTWNTGADSERSGTGWDEVYY---GEMQDLNIAGKQVAVFGLGDQISYSENYADASGELHDVFEDLGCKMM---GYTSQDGYEHDSSKAIRGD-QFCGLLCDEVNQDDLSEERVQNWVTQLRA---EGILDGAGA---GTTNASAPAPASVAATSPNVSDQS-------ARLRKMLEDSKVMDEVLKTEM----------MDEAFTPHYNTKTCVTMWTST-DGKTCYYTKEAPKSP-----------------------------------------------------------------------------------------------------------------------------------------------------------------------------------------------------------------------------------------------------------------------------------------------------------------------------------------------------------------------------------------
>Chaetoceros_cf_neogracile_RCC1993_tax240364_locID_CAMPEP_0119447330_seqID1124074
--------------------------------------------------------XSLQSVYTQPTMLINKMKAPISICLLFLSAVSSFSPSKLNQKLL---------------SGNAGLGFGTLKHSGYERVTVVLLGGKVGVFFGTSTGSTEGIADMICD-VF---D----GEADGPF--------EVDE-IQ-GSVAKKF--------AEYDALIVGTPTWNTGADTERSGTGWDEIYY---GEMQDLKIAGKKVAVFGLGDQISYSENYADASGELHDVFEKLGCAML---GYTSQEGYEHDASKAIRGD-KFCGLLCDEVNQDELHAERVQNWVAQLKS---EGIMDGSEA---GAGQQAVAVEIIAEEAAIAPLVDD-------ARLTKMLEESKMMDQVLKTDL----------LEEGFIPHTNPKTRMTMWVST-DGRKAYYTKEASMSP-----------------------------------------------------------------------------------------------------------------------------------------------------------------------------------------------------------------------------------------------------------------------------------------------------------------------------------------------------------------------------------------
>Chaetoceros_sp_Strain_GSL56_tax947934_locID_CAMPEP_0176492980_seqID6947756
------------------------------------------------------------------------MKATLFFSTFWIVRSIAFAPTSMNKKRI------------IRKTGLSRFDESKQIQSKYERISLLLLAAKVGIFFGTSTGNTERVADLIFK-EF---G----SDAEGPF--------DIDS-VQ-GSVAKKF--------AEYDALIVGTPTWNTGADTERSGTGWDEIYY---GEMQDLNVSGKTVAVFGLGDQISYSENYADASGELHDVFEKLGCKMI---GYTSQEGYEHESSKAIRGD-KFCGLLCDEINQDEFTVERVQKWVAQLKA---EGILGSSSG---DKVEDAKDNLVGEDTIPAVVNGQQ-------SRLRKMLEDSKIMDRVLKEEI----------MDDSYTPYYNTKTGVTMWTSV-DGKKCYFTNDAPKTP-----------------------------------------------------------------------------------------------------------------------------------------------------------------------------------------------------------------------------------------------------------------------------------------------------------------------------------------------------------------------------------------
>Chaetoceros_debilis_Strain_MM31A_1_tax122233_locID_CAMPEP_0194100460_seqID6612719
-----------------------------------------------------------------------MKFASVFALTLTATPSCAFSPQQMHQRRM------------------DAVYPNTQKIQRYMRTDILLWANKIGIFFGSSTGATEGIADLIAS-NF---G---DDVADGPF--------EIDD-IQ-GSVSEKF--------GEYDSLVVGTPTWNTGADTERSGTGWDELYY---GEMKELNIAGKKVAVFGLGDQISYSENYADASGELHDVFESLGCKMI---GYTSQDGYEHDASKAIRED-KFCGLLCDEVNQDDLSEERVENWVAQLKS---EGILDGGSS---SESIQTIEAVTPSPVSVVSEDTSD-------ARLRKMLEDSKLMDGVLKTEI----------LEAGFTPHHNPKTRVTMWTSA-DGKDCYYTNDAPQSP-----------------------------------------------------------------------------------------------------------------------------------------------------------------------------------------------------------------------------------------------------------------------------------------------------------------------------------------------------------------------------------------
>Chaetoceros_sp_Strain_CCMP199_tax49237_locID_
-----------------------------------------------------------------------MKLNPFILTLSALSSVEAFSPSTLNKRYP----------------------LNNAVFAKRRSSCDFVLYAKVGIFFGTSTGNTETVADYIAA-EF---G----DDAEGPI--------EIDG-IV-GSVADEF--------AKYDALIVGTPTWNTGADSERSGTGWDEIYY---GEMQDLNIAGKKVGVFGLGDQESYSENYADASGELHDVFEKLGCQMI---GYTSQEGYEHENSKAIRGD-LFCGLLCDEINQDDLSEERVQNWVAQLKT---EGLLDGSSE---SSASPTPTAVIDAEVVATPPAEV--------AMLRNLLDESKAMDKVLANDV--------MNGESGYKPYYNPKSCSTMWVSS-DGKKCYYTTESRIP------------------------------------------------------------------------------------------------------------------------------------------------------------------------------------------------------------------------------------------------------------------------------------------------------------------------------------------------------------------------------------------
>Durinskia_baltica_Strain_CSIRO_CS_38_tax400756_locID_CAMPEP_0170252422_seqID5865032
-------------------------------------------------------------------------------------------------------------------------------------------------FFGTSTGSTESVADMIKE-EL---G----DXADGPF--------DIET-LE-GSLQENF--------GKYPSLIVGTPTWNTGADVERSGTGWDEIYY---KSMQQLNLQGKKVAVFGLGDQVSYAENYADATGELXDVFQGLGAQMY---GYTSQEGYXHEDSKSIRGD-KFCGLLCDMVNQEELSEERVRNWVAQLRA---EGFLDGAAS---VPTPSVVNVQTVETF-------------------SNLEENSKILDTTIQSHA-----------NTGFKPFYNAKTRSTMWVSA-DGRTCYYTVEPPXGGFAP--------------------------------------------------------------------------------------------------------------------------------------------------------------------------------------------------------------------------------------------------------------------------------------------------------------------------------------------------------------------------------------
>Cyclophora_tenuis_ECT3854_tax216820_locID_CAMPEP_0116542030_seqID3329948
-------------------------------------------------------------------------------------------------------------------------XFTLTNSPRFTRQALILNNGKIGVFFGTSTGSTEEAAEXIQE-AF---G----DVAVGPI--------DVDA-IQ-GNIGEEF--------SKYDALVVGTPTWNTGADTERSGTGWDEIYY---GEMQDLKIQGKKVAVFGLGDSVSYGENYADGSGELHDVFEGLGCQML---GYVSQEGYLHEKSKAIRGD-KFCGLLLDAVNQEELTDERVANWVEQLKT---EGILDGSSS---GTIPAPEVTTVPEPAVAAVDSIED-------AELKLLESDAQ--SPQAPSQPAEAPLMVHPVNGEAFTPHTNLQTGKTMWVSQ-NGRSCYYTTTTKMSASRVAP------------------------------------------------------------------------------------------------------------------------------------------------------------------------------------------------------------------------------------------------------------------------------------------------------------------------------------------------------------------------------------
>Amphiprora_sp_Strain_CCMP467_tax265536_locID_CAMPEP_0168809336_seqID9370466
-------------------------------------------------------------------------MFLALSVLALLSQAXAWVV----------------------------------PSSGRLAPSTTALHASVGVFYGTSTGSTMECAEKIYE-AF---G---SDVAAEPI--------DVDT-LDPTTLGKSF--------TEHDALIVGTPTWNTGADMQRSGTGWDQLYH---AAHQDV-LKGKNVAVFGLGDQVSYSENFADATXELFDAFESIGCNMM---GLWSQEGYEHEESKSIRGD-KFCGLLLDMVNQEELTDDRIKAWVAQLIS---EGFVGSSGG---SSVTANAAPVTETVRAPVDMKQEV----------NELDKXSDLLDESIGVHS-----------SGGYIPYTNPVKRKTMWVSA-DGRSSFVTEMAGGPPSKADF------------------------------------------------------------------------------------------------------------------------------------------------------------------------------------------------------------------------------------------------------------------------------------------------------------------------------------------------------------------------------------
>Amphiprora_sp_Strain_CCMP467_tax265536_locID_CAMPEP_0168839344_seqID9383878
-------------------------------------------------------------------------MFLALSVLALLSQAHAWVV----------------------------------PSSGRLAPSTTALHASVGVFYGTSTGSTMECAEKIYE-AF---G---SDVAAEPI--------DVDT-LDPTTLGKSF--------TEHDALIVGTPTWNTGADMQRSGTGWDQLYH---AAHQDV-LKGKNVAVFGLGDQVSYSENFADATGELFDAFESIGCNMM---GLWSQEGYEHEESKSIRGD-KFCGLLLDMVNQEELTDDRIKAWVAQLIS---EGFVGSSGG---SSVTANAAPVTETVRAPVDMKQVA-----------------------------------------------------IFW------------------------------------------------------------------------------------------------------------------------------------------------------------------------------------------------------------------------------------------------------------------------------------------------------------------------------------------------------------------------------------------------------------
>Amphiprora_sp_Strain_CCMP467_tax265536_locID_CAMPEP_0168856620_seqID9384431
--------------------------------------------------------------------------------------------------------------------------------------------------------------------------------XAEPI--------DVDT-LDPTTLGKSF--------TEHDALIV---DWNTGADMQRSGTGWDQLYH---AAHQDV-LKGKNVAVFGLGDQVSYSENFADATGELFDAFESIGCNMM---GLWSQEGYEHEESKSIRGD-KFCGLLLDMVNQEELTDDRIKAWVAQLIS---EGFVGSSGG---SSVTANAAPVTETVRAPVDMKQ---------------DKQSDLLDESIGVHS-----------SGGYIPYTNPVKRKTMWVSA-DGRSSFVTEMAGGPPSKADFVKR---------------------------------------------------------------------------------------------------------------------------------------------------------------------------------------------------------------------------------------------------------------------------------------------------------------------------------------------------------------------------------
>Phaeodactylum_tricornutum_tax2850_locID_jgi|Phatr2|13706|e_gw1122581_seqID3978043
-------------------------------------------------------------------------------------------------------------------------------------------MAAVGIFFGTSTGSTEACARQIYK-AF---G---SELAAEPV--------DVEN-VD--NLVKAF--------GSHDSLVVGTPTWNTGADTERSGTGWDVLYY---NQLAFMKLEGKKIAVFGLGDQITYSENYADATGELFDVFDSLGCQML---GLWSREGYAIKASKSIRDG-KFCGLLLDEVNQEELTAERIERWVAQLKD---E-------------------------------------------------------------------------------------------------------------------------------------------------------------------------------------------------------------------------------------------------------------------------------------------------------------------------------------------------------------------------------------------------------------------------------------------------------------------------------------------------------
>Amphora_coffeaeformis_Strain_CCMP127_tax265554_locID_CAMPEP_0170691618_seqID7728031
---------------------------------------------------------------------------------------------------------------------------------------MTTLQARVGIFYGTSTGSTMTCAEAIYE-AF---GP---DLAAEPV--------DIET-LDAGQIAAAF--------GQHDALVVGTPTWNTGAETERSGTGWDDLYY---AKLPALQLAGKPVAVFGLGDQISYSDNYADGTGELYDVFESLGCHMM---GAWSQEGYEHDDSKAIRGD-KFCGLLLDMVNQEDLTEERVQQWVAQLQA---EGFCSGSSS---STPAATVATTTVTXPEKELK--------------DTLEEYSDTLDESIALHS-----------SGGFLPHTNLATGKTMWTSA-DGRSSFVTQD----------------------------------------------------------------------------------------------------------------------------------------------------------------------------------------------------------------------------------------------------------------------------------------------------------------------------------------------------------------------------------------------
>Amphora_coffeaeformis_Strain_CCMP1405_tax265554_locID_
--------------------------------------------------------------------MKISLCCTAVLVLATTPAVQAWIV----------------------------------PRSAVTRSTMTTLQARVGIFYGTSTGSTMTCAEAIYE-AF---GP---DLAAEPV--------DIET-LDAGQVAAAF--------GQHDALVVGTPTWNTGAETERSGTGWDDLYY---AKLPALQLAGKPVAVFGLGDQISYSDNYADGTGELYDVFESLGCNMM---GAWSQEGYEHDDSKAIRGD-KFCGLLLDMVNQEDLTEERVQQWVAQLQA---EGFCSGSSS---STPTAAVATITATMPEEELK--------------DTLEEYSDTLDESIALHS-----------SGGFIPHTNPATGKTMWTSA-DGRSSFVTHD----------------------------------------------------------------------------------------------------------------------------------------------------------------------------------------------------------------------------------------------------------------------------------------------------------------------------------------------------------------------------------------------
>Fistulifera_solaris_JPCCDA0580_tax1519565_jgi|Fisso1|14730|rna-FisN_16Hh210/40-205
------------------------------------------------------------------------------------------------------------------------------------------------IFYGTSTGSTSDAAELIYE-AF---G---ADVAAEPV--------DVDT-LDKGALADAF--------GQHDALIVGTPTWNTGANTERSGTGWDELYY---SKMPALKLDGKKVAVFGLGDQVSYSENYADATGELWDVFHGLGCTML---GAWSQEGYEHEASKSIRGD-KFCGLLLDAVNQEELTGERVQQW-----------------------------------------------------------------------------------------------------------------------------------------------------------------------------------------------------------------------------------------------------------------------------------------------------------------------------------------------------------------------------------------------------------------------------------------------------------------------------------------------------------------
>Fistulifera_solaris_JPCCDA0580_tax1519565_jgi|Fisso1|18771|rna-FisN_16Lh210/40-205
------------------------------------------------------------------------------------------------------------------------------------------------IFYGTSTGSTSDAAELIYE-AF---G---ADVAAEPV--------DVDT-LDKGALADAF--------GQHDALIVGTPTWNTGANTERSGTGWDELYY---SKMPALKLDGKKVAVFGLGDQVSYAENYADATGELWDVFQGLGCTML---GAWSQEGYEHEASKSIRGD-KFCGLLLDAVNQEELTGERVQQW-----------------------------------------------------------------------------------------------------------------------------------------------------------------------------------------------------------------------------------------------------------------------------------------------------------------------------------------------------------------------------------------------------------------------------------------------------------------------------------------------------------------
>Fistulifera_solaris_JPCCDA0580_tax1519565_jgi|Fisso1|18772|rna-FisN_16Lh211/38-203
------------------------------------------------------------------------------------------------------------------------------------------------IFYGTCTGSTSEAADLIHQ-AF---G---SGVAAEPI--------DVDG-LTDDALAASL--------KEHDALIVGAPTWNTGAESECSGTGWDKFYY---SKLPAMKLSGKKVAVFGLGDQSSYSEYFCDAAGEIWDVFNGLDCKML---GAWSQDGYEHEDSKSIRGD-KFCGLLLDAVNQEDMTEDRVKQW-----------------------------------------------------------------------------------------------------------------------------------------------------------------------------------------------------------------------------------------------------------------------------------------------------------------------------------------------------------------------------------------------------------------------------------------------------------------------------------------------------------------
>Entomoneis_sp_Strain_CCMP2396_tax186043_locID_CAMPEP_0198146148_seqID16364647
--------------------------------------------------------------XLEIEQPLTMMKLSFAFVTSLLGGVGAWVVN---------------------------------PQLGKRRLSTHLDMAAVGIFYGTSTGSTQEVAEKIYQ-AF---G---PTVAAEPV--------DVDT-LDPSALGKAF--------GQHDALVVGTPTWNTGADTARSGTGWDQLYY---GALHQHILEDKKIAVFGLGDQVSYSENFADATGELYDAFQSIGCKVM---GAWSQEGYEHEESKSVRDD-LFCGLILDMVNQEELTDERVQKWVAQLIN---EGFIGEGVT---AREVNGGTATETAAHTPVAAPAAQ----------NDLENLSDLLDESIDSHS-----------SGGFTPHHNEAKGKTMWVSS-DGRSSFVTSTGGPADSSAAPAP----------------------------------------------------------------------------------------------------------------------------------------------------------------------------------------------------------------------------------------------------------------------------------------------------------------------------------------------------------------------------------
>Ditylum_brightwellii_Strain_GSO104_tax49249_locID_CAMPEP_0204811218_seqID17618033
-----------------------------------------------------------------------------XLLGSSLQNVNAFTPNAMHRRRF-----------------------GGVTHTSKASYTALYMGTKVGIFFGTSTGSTADVADLLYE-QF---G---DDIASEPI--------EIDT-IQ-GSVAKIF--------EQYGALVVGTPTWNTGADSERSGTGWDEIYY---GEMQDLNLVGKKVAVFGLGDQVSYAENYADASGELYDVFEGLGCQMI---GHTSQDGYEHEASKAIKGD-KFCGLLCDAVNQEELTEDRVVQWVAQLKE---EGILDGSSS---ATPEVAAAPAPTAADEINVV--------------KELEEQSRILDENIMTHS------GLKNDSDSFTPHHNPVTGRTMWTSA-DGRTCYYTVDAPKVGTKFSP------------------------------------------------------------------------------------------------------------------------------------------------------------------------------------------------------------------------------------------------------------------------------------------------------------------------------------------------------------------------------------
>Ditylum_brightwellii_Strain_GSO105_tax49249_locID_CAMPEP_0185666454_seqID12320782
---------------------------------------------------------------------------------------XAFTPNAMHRRRF-----------------------GGVTHTSKASYTALYMGTKVGIFFGTSTGSTADVADLLYE-QF---G---DDIASEPI--------EIDT-IQ-GSVAKTF--------EQYGALVVGTPTWNTGADSERSGTGWDEIYY---GEMQDLNLVGKKVAVFGLGDQVSYAENYADASGELYDVFEGLGCQMI---GHTSQDGYEHEASKAIKGD-KFCGLLCDAVNQEELTEDRVVQWVAQLKE---EGILDGSSS---ATPEVAAAPAPTAADEINAV--------------KELEEQSRILDENIMTHS------GLKNDSDSFTPHHNPVTGRTMWTSA-DGRTCYYTVDAPKVGTKLSP------------------------------------------------------------------------------------------------------------------------------------------------------------------------------------------------------------------------------------------------------------------------------------------------------------------------------------------------------------------------------------
>Rhizosolenia_setigera_tax3005_locID_CAMPEP_0178979220_seqID4300073
---------------------------------------------------------------------------------------------------------------------------------------MAAGNKKVGIFFGTSTGNTENAAYTIAS-EL---G----DIADGPF--------EIDE-FA-GSVAKKF--------DEYDALIVGTPTWNTGADSERSGTGWDEMYY---GEMQELKIQGRHVAVFGQGDSVSYGENYADAKESIHDVFEDLGCKMY---GYISQDGYLHEASKSIRGD-KFCGLLLDDVNQDDLTEDRIKSWVTQLHD---EGFLMSTGA---STATPEVTSEPSTTASTDVSAMDA-------ARLEMLDKNSRLLEETIVEST--------GKDESGFVPHLNPKTGRTIWTSP-NGKSCYFTSSSLFP------------------------------------------------------------------------------------------------------------------------------------------------------------------------------------------------------------------------------------------------------------------------------------------------------------------------------------------------------------------------------------------
>Rhizosolenia_setigera_tax3005_locID_CAMPEP_0178950596_seqID4285761
---------------------------------------------------------------------------------------------------------------------------------------MAAGNKKVGIFFGTSTGNTENAAYTIAS-EL---G----DIADGPF--------EIDE-FA-GSVAKKF--------DEYDALIVGTPTWNTGADSERSGTGWDEMYY---GEMQELKIQGRHVAVFGQGDSVSYGENYADATGELHDVFEDLGCKMY---GYISQDGYLHEASKSIRGD-KFCGLLLDDVNQDDLTEDRIKSWVTQLHD---EGFLMSTGA---STATPEVTSEPSTTASTDVSAMDA-------ARLEMLDKSSRLLEETIVEST--------GKDESGFVPHLNPKTGRTIWTSP-NGKSCYFTSSSLFP------------------------------------------------------------------------------------------------------------------------------------------------------------------------------------------------------------------------------------------------------------------------------------------------------------------------------------------------------------------------------------------
>Coscinodiscus_wailesii__tax671091_locID_CAMPEP_0172504384_seqID4494682
-----------------------------------------------------------------------MRNSVLIFLLATSPVITAFTSRLDNTFLR-------------------VTNNNYHDSTTRIPSSLYMANEKIGVFFGTSTGSTETAAHLISE-GF---G---EGVASEPI--------EIDG-IQ-GSVAAKF--------NEYDALIVGTPTWNTGADTERSGTGWDEIYY---GEMQDLKLDGKKVAVFGLGDSVSYSENYADASGELHDVFEKLGCRMM---GYTSQEGYEHDASKAIRGD-LFCGLLLDAVNQEDLTEGRVTAWVQQLLN---EGMLEGGDS---AVVAPAAVSSPPISATNNAISETV-------PALDDLAEKSKLLDESISVHA---------SDSEGFVPHLNPKTGKTMWTSP-DGRSCYYTSTAVKTTFSP--------------------------------------------------------------------------------------------------------------------------------------------------------------------------------------------------------------------------------------------------------------------------------------------------------------------------------------------------------------------------------------
>Eucampia_antarctica_Strain_CCMP1452_tax49252_locID_CAMPEP_0197836854_seqID16203433
--------------------------------------------------------------------------------------------------------------------MFEAIINAYSQSDAAGFTALHMAGKKVGIFFGTSTGSTEEAAHLIAE-EF---G---SEVAEGPF--------EIDD-IT-GNVASVF--------NSYDSLIVGTPTWNTGADTERSGTGWDEIYY---GEMENIDITGKKVAVFGLGDQISYGENYADASGELHDVFEKLGCKIM---GYTSQEGYEHDASKAVRGD-KFCGMLLDAVNQDEMSSGRVKQWVGQLLE---EGILEDVKS---DIATNDAVEHKFVSPKVNDNVQES-------TELKELEENSKLFEENINEQR---------NENNLYTPHYNPKTGRTMWTSM-DGKTSYFTNNVP--------------------------------------------------------------------------------------------------------------------------------------------------------------------------------------------------------------------------------------------------------------------------------------------------------------------------------------------------------------------------------------------
>Stephanopyxis_turris_tax515487_locID_CAMPEP_0195511978_seqID4303998
---------------------------------------------------------------------------------------------------------------------------------------------------------------MIVS-EF---G---GDVAAGPF--------DIDT-LR-GEVAKSF--------GNHDAIVVGTPTWNTGADTERSGTGWDEIYY---GEMQDLNIDGKKVAVFGLGDSISYGENFADASGELHDVFQSLGSKMI---GYTSQEGYEHEASKAIRGD-LFCGLLCDMVNEEDLTEGRVQRWVKQLLE---EGILEGGAS---SGASSPPAAAATSIPPVEIETDTI------------------PLEPVVVAEP---------PKVAGFKMNNGV-------------------------------------------------------------------------------------------------------------------------------------------------------------------------------------------------------------------------------------------------------------------------------------------------------------------------------------------------------------------------------------------------------------------
>Chaetoceros_dichaeta_Strain_CCMP1751_tax420782_locID_CAMPEP_0198264464_seqID16428589
-----------------------------------------------------------------------MDFRSLTLLLLIATSSSAFSPSYKNGSTI----HHLLHRDPSPKQIIRQHERLERNLSRDCLTLLHATKNKILIVYGTSTGSTETVADMIAA-EF---G----SDAEGPI--------EIDG-IH-GSLAKKF--------ADFDAIIVGTPTWNTGADTERSGTGWDEIYY---DEMQDLNISGKKVAVFGLGDQISYSENYADASGELHDVFKDLGCEMM---GYTSYEGYEHESSKAVRGD-KFCGLLCDMVNEDDLSEGRVKNWVSQLKA---EGILEVASE---SNTAGLDTETVTTVTLPTTNTSSNEPSAIISARLEMLEENSLMLDGVLGKQD-----------DRGFTPHYNLKTQRTMWTSQ-DGQTCFYTVKAPKGP-----------------------------------------------------------------------------------------------------------------------------------------------------------------------------------------------------------------------------------------------------------------------------------------------------------------------------------------------------------------------------------------
>Cylindrotheca_closterium_KMMCC_B_181_tax2856_locID_CAMPEP_0113610752_seqID1991135
---------------------------------------------------------------------------XLFLAAASFASTSAFTLP-----------------------------------SSNGRRTVVALDMASAIVFGTSTGSTETVASYIKE-NL--------PEVDGPF--------DVET-IE-GSVKDFF--------EKYDSLIVGTPTWNTGSDTERSGTGWDEIYY---GDMQDMNLQGKKVAVFGLGDQESYCENYADASGELHDVFEALGCVMM---GYTSQEGYEHEDSKAIRGD-KFCGLLCDEVNQEDLSEERAKAWVAQLKA---EGFFEGGSA---PAAAAAPVVDVVAEPMTVL---------------EELEQSSALLDEAIESHG-----------NVGFVPHFNAKTKSTMWVSR-DGRSCYYTDGSVATKTSSAS------------------------------------------------------------------------------------------------------------------------------------------------------------------------------------------------------------------------------------------------------------------------------------------------------------------------------------------------------------------------------------
>Cylindrotheca_closterium_Strain_CCMP340_tax2856_locID__DN12098_c0_g1_i3_frame-3
----------------------------------------MAQIFVLLRKENQEAPSNFNLHFYLSITKSISTMKIFLAAFTIAPAALAFVPLS----------------------------------GNVRQQTLQLDMANTAIVFGTSTGATETVADLIAE-NL---E----GQVDGPF--------DVET-IE-GPVKAFF--------EKYDSLIVGTPTWNTGADVERSGTGWDEIYY---GDMQEMNLAGKKVAVFGLGDQISYGENYADATGELHDVFQGLGCQMM---GYTSKDGYEHEASKALRGD-LFCGLLCDMVNQEELSDERVENWVAQLTE---EGFFEGGSS---TPVAAAPQVTTVVAEP------------------VELDDHAQLLDQTIKEYS--------SVNGDAFVPHFNPKTKSTMWVSG-DGRTCYYTVDKTTSFSP---------------------------------------------------------------------------------------------------------------------------------------------------------------------------------------------------------------------------------------------------------------------------------------------------------------------------------------------------------------------------------------
>Cylindrotheca_closterium_Strain_CCMP340_tax2856_locID__DN12098_c0_g1_i2_frame-3_partial_redundent
----------------------------------------MAQIFVLLRKENQEAPSNFNLHFYLSITKSISTMKIFLAAFTIAPAALAFVPLS----------------------------------GNVRQQTLQLDMANTAIVFGTSTGATETVADLIAE-NL---E----GQVDGPF--------DVET-IE-GPVKAFF--------EKYDSLIVGTPTWNTGADVERSGTGWDEIYY---GDMQEMNLAGKKVAVFGL-----------------------------------------------VRAD-HFC--------------------------------------------------------------------------------HNLFL----------------------FFP-----------------------------------------------------------------------------------------------------------------------------------------------------------------------------------------------------------------------------------------------------------------------------------------------------------------------------------------------------------------------------------------------------------------------
>Odontella_Sinensis_Strain_Grunow_1884_tax2839_locID_CAMPEP_0183330182_seqID6726372
---------------------------------------------------------------------------------------------------------------------------------------------------------------------------------------------------------------------------------------ERSGTGWDEIYY---SEMQDLNIVGKKVAVFGLGDSVSYAENYADASGELHDVFEKLGCKMM---GYVSQEGYEHEASKAIRGD-LFCGLLLDAVNQEDLTEGRVKAWVAQLIS---EGILEGQAV---SFDSSLPPPPRVDVSTPXXXXSFD-PVSSPQARLKMLEENSRLLDESIAAHG---------SKNDMYVPHYNPKTGKTMW------------------------------------------------------------------------------------------------------------------------------------------------------------------------------------------------------------------------------------------------------------------------------------------------------------------------------------------------------------------------------------------------------------
>Minutocellus_polymorphus_Strain_CCMP3303_tax265543_locID_CAMPEP_0197726062_seqID16150665
---------------------------------------------ITVDNQINVLFPSISIMPRYSSSSLLLLSAAACLMSSVPELCVAFSPLP----------------------------SNLQTSSSSASAATALFGSKVGIFYGTSTGSTEEVAYLISE-EF---G---SDVASEPI--------EIDA-VA-DTVASEF--------AKYDALVVGTPTWNTGADMERSGTGWDEIYY---STMEELNISGKKVAVFGLGDSVSYGENYADAAGELHDVFENLGCQML---GYTSQEGYLHEASKSIRGD-KFCGLLCDNVNQEEETNGRVEKWIDQLIG---EGILEGGGA---GDSASSEPAPAVVDVT------------------AELEENSILMEESIAAHS---------SAGDGFEPHYNPRSGVTMWTSG-DGKTCYYTKETTKMYVSP--------------------------------------------------------------------------------------------------------------------------------------------------------------------------------------------------------------------------------------------------------------------------------------------------------------------------------------------------------------------------------------
>Odontella_aurita_isolate_1302_5_tax2838_locID_CAMPEP_0113540344_seqID1069505
-------------------------------------------------------------------------MAFQLFMATSVAAVAAFSPSPTLRQFA------------------------RRPFGLKQSCVTLNMGNKVGVFFGTSTGATQEVADLISE-AF---G---PEVASEPI--------EIDS-CQ-GSVASKF--------AEYDALVVGTPTWNTGADSERSGTGWDEIYY---GEMSDLNLNGKKVGVFGLGXSVSYAENYADAAGELHDVFEALGCKMM---GHTSVEGYLHEASKSQRGD-KFIGLLCDAVNQEELSEERVEKWVAQIIS---EGILEGGSV---GGAVQNPEPVLAEAIDIPSAP-------------AELEENSRLLEESIAAHS---------ANDNEFVPHYNSRSGRTMW------------------------------------------------------------------------------------------------------------------------------------------------------------------------------------------------------------------------------------------------------------------------------------------------------------------------------------------------------------------------------------------------------------
>Synedropsis_recta_cf_CCMP1620_tax265551_locID_CAMPEP_0119014672_seqID1156107
--------------------------------------------------------------------------MKFFLAFYLPAAAVGFTIQS-----------------------------STRPSRSFQSSTTQLQAAAVGIFFGTSTGNTEDAADMIAA-TF---G----DDSSDPI--------DIDE-IQ-GTMADEF--------AKYDALVVGTPTWNTGAETERSGVGWDEVYY---GEMQDLQLQGKKVAVFGLGDSISYAENYADGTGELHDIFSALGCTML---GFTSQDGYDHEASKAARGENQFCGLLLDNVNYEELSEGRIQKWVSQLKE---EGIVGGGTS---APVPVVAAAPVVAAPAPVVAAPAN-------AALQQLDDSAS------AAPALTNDSSSAAANTDGYTPHHNSVTGITMWTSP-DGFYCYYTSSSS--------------------------------------------------------------------------------------------------------------------------------------------------------------------------------------------------------------------------------------------------------------------------------------------------------------------------------------------------------------------------------------------
>Fragilariopsis_kerguelensis_Strain_L2_C3_tax186038_locID_CAMPEP_0196071958_seqID11005310
---------------------------------------------------------------------MISHQVIAFSTLLLPALTAAFSLR-----------------------------------PKRQQRLSALDLANVGIFFGTSTGTTEAVGEIIKE-EF---G----NDADGPF--------DVES-LE-GSVEDNF--------QKYDALIVGTPTWNTGADTERSGTHWDELYS---NTLLDLKIGNKNVAVFGCGDQISYAENFADATGELHDVFKGMGAKIF---GYTSQEGYEHEESKSIRGD-KFCGLLCDAVNQEDLTEIRVKNWVSQLKT---EGFMELSSP---SPITITPEDDNILE-----------------ENVQNIDENSEMLDQTIGGGV----------TNTGFKSYYNSKTKTTMFVSA-DGRSCYYTADPKTSFSP---------------------------------------------------------------------------------------------------------------------------------------------------------------------------------------------------------------------------------------------------------------------------------------------------------------------------------------------------------------------------------------
>Thalassiosira_oceanica_CCMP1005_tax637379_locID_gi|397639068|gb|EJK733691|_seqID4131989
-----------------------CSEGLLLANQIEIKSNQARGAKDRTSRIPRRGRQRTKNDGLAEMIRQILVAATASAAIFISPACEAFVSPWRASAIHN---------------------------ANDPSSSSSLNAEQVGIFFGTSTGSTEEAAQLLSE-AF---G---SGVASEPI--------DIDG-VD--DVAAEL--------GKYPALVCGTPTWNTGADTERSGTGWDEIYY---TSMQDLDIAGKKVAVFGLGDSVSYSENYADGCGELHDVFSDLGCVML---GYTSQEGYQHDSSKAIRGD-KFCGLLLDAVNEEDLTDERVSNWVSQLMQ---EGILDTNGG---AVASATPAEVAPAVVED---------------------------EAPVFVDPVLAQEIMNEVKPEGYRSHYNPRTDKTMWISA-DGRSSYVTEGGPGHE-----------------------------------------------------------------------------------------------------------------------------------------------------------------------------------------------------------------------------------------------------------------------------------------------------------------------------------------------------------------------------------------
>Thalassiosira_oceanica_CCMP1005_tax637379_locID_gi|397614360|gb|EJK627511|_seqID4142607
------------------------------------------------------------------MIRQILVAATASAAIFTSPACEAFVSPWRASAIH----------------------------NANDPSSSSLNAEQVGIFFGTSTGSTEEAAQLLSE-AF---G---SGVASEPI--------DIDG-VD--DVAAEL--------GKYPALVCGTPTWNTGADTERSGTGWDEIYY---TSMQDLDIAGKKVAVFGLGDSVSYSENYADGCGELHDVFSDLGCVML---GYTSQEGYQHDSSKAIRGD-KFCGLLLDAVNEEDLTDERVSNWVSQLMQ---EGILDTNGG---AVASAPPAEVAPAVVED---------------------------EAPVFVDPVLAQEIMNEVKPEGYRSHYNPRTDKTMWISA-DGRSSYVTEGGPGHECGTREALSEVSSCSHAPLVLAGLGKGLDVDEEWVAELRRCEAELVGAPVPVDLFADP--------------------------------------------------------------------------------------------------------------------------------------------------------------------------------------------------------------------------------------------------------------------------------------------------------------------------------
>non_described_non_described_Strain_CCMP2098_tax483369_locID_CAMPEP_0171740770_seqID12095539
----------------------------------------------------------------------------------XFGGANAFLTRAFX--------------------------------SATSLRASFVVEATVGTIYGTSSGSTEEVADMIVE-AL---K----DVAATPL--------NIDD-VT-GNLAETL--------AQFDCLVVGAPTYNTDADKQRSATAWDGVYY---DELASVALKGKHVAVFGLGDQEGYAENXAEACGELHDVFEAAGCNMF---GYTSADGYEHESSKAQRGD-LFVALVCDSANQADLSEGRVXKWVAQLKK---EGFLKGVAP---AAEVAPAP-----------------------AQPKPLEPDGQCIGTKTWLSAPEAECMVEGGEAGGFVPFYSPTMKQTLWLNSKDHRLSYYEFDKK--------------------------------------------------------------------------------------------------------------------------------------------------------------------------------------------------------------------------------------------------------------------------------------------------------------------------------------------------------------------------------------------
>non_described_non_described_Strain_CCMP2098_tax483369_locID_CAMPEP_0171614680_seqID12035706
---------------------------------------------------------------------------------------------------------------------------------------------------------------MIVE-AL---K----DVAATPL--------NIDD-VT-GNLAETL--------AQFDCLVVGAPTYNTDADKQRSATAWDGVYY---DELASVALKGKHVAVFGLGDQEGYAENFAEACGELHDVFEAAGCNMF---GYTSADGYEHESSKAQRGD-LFVALVCDSANQADLSEGRVGKWVAQLKK---EGFLKGVAP---AAEVAPAPAAVASAS----------------AQPKPLEPDGQCIGTKTWLSAPEAECMVEGGEAGGFVPFYSPTMKQTLWLNSKDHRLSYYEFDKK--------------------------------------------------------------------------------------------------------------------------------------------------------------------------------------------------------------------------------------------------------------------------------------------------------------------------------------------------------------------------------------------
>non_described_non_described_Strain_CCMP2098_tax483369_locID_CAMPEP_0171671394_seqID12036840
---------------------------------------------------------------------------------------------------------------------------------------------------------------MIVE-AL---K----DVAATPL--------NIDD-VT-GNLAETL--------AQFDCLVVGAPTYNTDADKQRSATAWDGVYY---DELASVALKGKHVAVFG-----------AEACGELHDVFEAAGCNMF---GYTSADGYEHESSKAQRGD-LFVALVCDSANQADLSEGRVXKWVAQLKK---EGFLKGVAP---AAEVAPAPAAVASAS----------------AQPKPLEPDGQCIGTKTWLSAPEAECMVEGGEAGGFVPFYSPTMKQTLWLNSKDHRLSYYEFDKK--------------------------------------------------------------------------------------------------------------------------------------------------------------------------------------------------------------------------------------------------------------------------------------------------------------------------------------------------------------------------------------------
>non_described_non_described_Strain_CCMP2098_tax483369_locID_CAMPEP_0171983874_seqID12178412
----------------------------------------------------------------------MTISIHLLVALSLFGGANAFLTRAFS--------------------------------SATSLRASFVVEATVGTIYGTSSGSTEEVADMIVE-AL---K----DVAATPL--------NIDD-VT-GNLAETL--------AQFDCLVVGAPTYNTDADKQRSATAWDGVYY---DELASVALKGKHVAVFGLGDQEGYAENFAEACGELHDVFEAAGCNMF---GYTSADGYEHESSKAQRGD-LFVALVCDSANQADLSEGRVSKWVAQLKK---EGFLKGVAP---AAEVAPAPAAVASASAQPAAVAEACSATAQTAQPKPLEPDGQCIGTKTWLSAPEAECMVEGGEAGGFVPFYSPTMKQTLWLNSKDHRLSYYEFDKK--------------------------------------------------------------------------------------------------------------------------------------------------------------------------------------------------------------------------------------------------------------------------------------------------------------------------------------------------------------------------------------------
>non_described_non_described_Strain_CCMP2098_tax483369_locID_CAMPEP_0171826142_seqID12139915
----------------------------------------------------------------------MTISIHLLVALSLFGGANAFLTRAFS--------------------------------SATSLRASFVVEATVGTIYGTSSGSTEEVADMIVE-AL---K----DVAATPL--------NIDD-VT-GNLAETL--------AQFDCLVVGAPTYNTDADKQRSATAWDGVYY---DELASVALKGKHVAVFG-------------ACGELHDVFEAAGCNMF---GYTSADGYEHESSKAQRGD-LFVALVCDSANQADLSEGRVGKWVAQLKK---EGFLKGVAP---AAEVAPAP-----------------------AQPKPLEPDGQCIGTKTWLSAPEAECMVEGGEAGGFVPFYSPTMKQTLWLNSKDHRLSYYEFDKK--------------------------------------------------------------------------------------------------------------------------------------------------------------------------------------------------------------------------------------------------------------------------------------------------------------------------------------------------------------------------------------------
>Pseudopedinella_elastica_Strain_CCMP716_tax35684_locID_CAMPEP_0181267356_seqID13441142
-------------------------------------------------------------------------------------------PAGS---------------------------------NWVARRSLVSLDAKVVTIFGSSSGSTEDVADSIVE-QF---G----DDAEP------------------------------------------APT------PKXSATSWDAVYY---SELKDLALKGKPVAVFGLGDQEGYGENFADACGELFDVFEAAGCRMF---GMTAVDSYEFEASKSVRGD-KFIGLVCDAANQDDLTEGRVAKWVAQLKQ---EGFTGTGAA---APAPPPPAAAAPAAQAAMAAYVGT---------------------QASALGCKDWQSSCTVEEEEEFVPFYSPIIGQTLWVSTKDHRKSYYTFDKKK-------------------------------------------------------------------------------------------------------------------------------------------------------------------------------------------------------------------------------------------------------------------------------------------------------------------------------------------------------------------------------------------
>Pseudopedinella_elastica_tax35684_locID_CAMPEP_0172595390_seqID4540185
-------------------------------------------------------------------XLKMSQQMRSLLIALTASFAAGFTPAGS---------------------------------NWVARRSLVSLDAKVVTIFGSSSGSTEDVADSIVE-QF---G----DDAEPAV--------NIDD-VV-GKLAETF--------SAADCLVVGTPTYNTDADSQRSATSWDAVYY---SELKDLALKGKPVAVFGLGDQEGYGENFADACGELFDVFEAAGCRMF---GMTAVDSYEFEASKSVRGD-KFIGLVCDAANQDDLTEGRVAKWVAQLKQ---EGFTGTGAA---APAPPPPAAAAPAAQAAMAAYVGT---------------------QASALGCKDWQSSCTVEEEEEFVPFYSPIIGQTLWVSTKDHRKSYYTFDKKK-------------------------------------------------------------------------------------------------------------------------------------------------------------------------------------------------------------------------------------------------------------------------------------------------------------------------------------------------------------------------------------------
>Bolidomonas_pacifica_CCMP_1866_tax91992_locID_CAMPEP_0118644858_seqID2201908
-------------------------------------------------------------------------------------------------------------------------FSPAATTTFIRRHRTQTQLDAVGIVFGTSTGSTEEVADFIHS-RL---G----DGSDPPI--------CVDN-IV-GGLSASF--------SKYDQLICGTPTWNTGADTERSGTAWDEVYY---GEMGDLSLEGKPVAVFGLGDQESYGENYADATGELFDVLQTLGVKSF---GSTAVDSYVHEASKAQRGD-KFVGLMCDQANQDDLTEGRVEAWVDQLVA---EGFFSGVSS---SSSSPPLFLSPDVEVSAPS--------------------------TPIIEVVKTPAPSSPVSYDSTWKGYKNEAKGT---------------------------------------------------------------------------------------------------------------------------------------------------------------------------------------------------------------------------------------------------------------------------------------------------------------------------------------------------------------------------------------------------------------
>Triparma_pacifica_RCC238_tax91992_METDB-00476-1-DN18342-c0-g1-i2_6/31-87
---------------------------------------------------------------------------------------------------------------------------------------------------------------------------------------------------------------------------------------------------------------------------------------QLFDVLQTLGVKSF---GSTAVDSYVHEASKAQRGD-KFVGLMCDQANQDDLTEGRVEAW-----------------------------------------------------------------------------------------------------------------------------------------------------------------------------------------------------------------------------------------------------------------------------------------------------------------------------------------------------------------------------------------------------------------------------------------------------------------------------------------------------------------
>Bolidomonas_sp_Strain_RCC1657_tax91990_locID_CAMPEP_0182495968_seqID14863283
---------------------------------------------------------------------MKVQCTYCALSLALASTVESFTTILAPFGTR----------------------------HRSAFARSSTAIDATAVFFGTSTGNTEEVADLMVA-KLNELG----HEAPEPI--------CVDG-VV-GDLKTEF--------SKYEALIVGTPTWNTGADTERSGTAWDEVYY---GELGDLDLSGKNVAVFGLGDQISYGENYADATGELHDVFSKLGCKIF---GATEIDSYEHEASKAIKDG-KFCGLLCDQVNQDDLSEDRVDKWVKQLVS---EGFMSGGGA---AAAPAASAPEPA---------------------------------EAIEAPPASKPAVEVIHSRDGWVGHDNGES--TLWVNSENRRESYLTKN----------------------------------------------------------------------------------------------------------------------------------------------------------------------------------------------------------------------------------------------------------------------------------------------------------------------------------------------------------------------------------------------
>Leptocylindrus_danicus_var_apora_B651_tax163516_locID_CAMPEP_0116050568_seqID2273887
--------------------------------------------------------------------MKLACTLSNVSFIALVATVASFAPCAFR--------------------------------DNRHRYAYDLNAAKIGIFYGTSTGSTGEVADLIAD-AF---G----DVATEPI--------EVEE-VT-GEVGVHF--------SKYEALIVGTPTWNTGADSERSGTGWDEIYY---GEMNDLGLNGKKVAVFGLGDSVSYGENFADASGELHDVFQNLGCEMI---GYTSQDGYLHSSSKAIRGD-LFCGLLNDAVNQEDLIEERVEKWVEQLKS---EGILGGEKV---AVVEPTSISSISPMEFSSKSDE------------KILEENSRLLEETLAVSANTNAAVPSAASSTKFKPHYNAKTGVTMWTSP-DGRSSYFTFDGPKTSTYTP-------------------------------------------------------------------------------------------------------------------------------------------------------------------------------------------------------------------------------------------------------------------------------------------------------------------------------------------------------------------------------------
>Craspedostauros_australis_Strain_CCMP3328_tax1486917_locID_CAMPEP_0198135570_seqID16354627
--------------------------------------------------------------------XMKNNQLAILAVLTAPSLSYGFSIPSFGVDGR-------------------------AKGCQIRTGSSLLDAAKVGIFFGTSTGSTEIVASLIKE-EF---G----DDADEPF--------DMEI-LE-GSVSDLF--------GRHDALIVGTPTWNTASDTERSGTKWDELYY---ASMQDLRIQGKKVAVFGLGDQESYGENFADAAGELHDVFEGLGCQMM---GYTSQDGYEHTDSKSIRGD-KFCGLICDMANQEEMTESRVENWVKQLRN---EGFLSSSEG---SDASAGAGVQAATMADAVADLD--VAESVVTEMLEQLESGSAMQKEAVAATETV--------SEDGFTRHYNPATKASMW------------------------------------------------------------------------------------------------------------------------------------------------------------------------------------------------------------------------------------------------------------------------------------------------------------------------------------------------------------------------------------------------------------
>Leptocylindrus_danicus_var_danicus_B650_tax163516_locID_CAMPEP_0116026706_seqID3184983
-----------------------------------------------------------------------XMKTNLIPFLTLLSSVDAFQTYF----------------------------------RVQTRVGTKLFADEIGIIYGTSTGNTGEAAXLICE-VF---NDRIPGTAAEPL--------DIDT-VE--DVTSTL--------QKFKAIIVGTPTWNTGADTERSGTGWDELYY---GEMAEVQLQNKNVAVFGLGDSVSYGENYADAXGELHDVMQTLGXNMM---GYVSQDGYLHEASKAIRDG-KFCGLMLDYVNQEELSEERVDKWVDQLLS---EGFLEGASS---AGAXTPAVVEPVVAAAVSESSR---------AKLKLLEENSRLLQEEMMASAXK---AQPANADVNFTPHYNPKSGKTMWTSV-DGKKCYFTSDSKFAHNP---------------------------------------------------------------------------------------------------------------------------------------------------------------------------------------------------------------------------------------------------------------------------------------------------------------------------------------------------------------------------------------
>Leptocylindrus_CCMP1586_tax163515_locID_CAMPEP_0196811168_seqID4635916
----------------------------------------------------------------XIVAKMMMKTNNLITLLSLLPSVDAFQTYF----------------------------------RVQTRVGTKLFADEIGIIYGTSTGNTGEAADLICE-VF---NDRIPGTAAEPL--------DIDT-VE--DVTSTL--------QKFKALIVGTPTWNTGADTERSGTGWDELYY---GEMAEIQLQNKNVAVFGLGDSVSYGENYADASGELHDVMQSLGCNMM---GYISQDGYLHEASKAIRDG-KFCGLLLDYVNQEELSEERVEKWVDQLLS---EGFLEGASS---AGATTPAVVEPAVAAAVSEPSR---------AKLKLLEENSRLLQEEMMASAIK---AQPVNADVNFTPHYNPKSGKTMW------------------------------------------------------------------------------------------------------------------------------------------------------------------------------------------------------------------------------------------------------------------------------------------------------------------------------------------------------------------------------------------------------------
>Thalassionema_frauenfeldii_tax186022_locID_CAMPEP_0178927282_seqID4274104
---------------------------------------------------------------------------------------------------------------------------------------------------------TESVAEMLAE-RF--------ETADSPM--------DIDA-VQ-GKLADTI--------SNYDALIVGTPTWNTGADTERSGTGWDETYY---GEFQSLSLEGKPVAVFGCGDSESYCENYCDGMGELHDVFSDMGATML---GYVSADGYEHEESKAQRGD-NFCGLALDLVNYEDLTEDRVNQWVEQLKA---EGILEGGDS---ASSSTSSSTPAAPAPAPAXAPXSS-------AAL----------REQLLSSAAVVAEVPATTGGDGYTPHYNAKTGSTMWTSP-DGRKCYYTTSNTKSSP----------------------------------------------------------------------------------------------------------------------------------------------------------------------------------------------------------------------------------------------------------------------------------------------------------------------------------------------------------------------------------------
>Thalassionema_nitzschioides_Strain_L26_B_tax33649_locID_CAMPEP_0194213668_seqID6685625
--------------------------------------------------------------------------------XLLLTGSQSFTITPS---------------------------------PVARCSSVLLQAEKIGIFFGTSTGNTESVAELISE-QF---D----GGASEPI--------DIDS-IQ-GNLAEEF--------GKYDSLIVGTPTWNTGADTERSGTGWDEVYY---GEFQSLSLANKPVAVFGCGDSESYGENYCDGMAEIHDVFQQQGCQML---GYVNAEGYAHEESKAQRGD-VFCGLALDLVNYEDMTEDRVSQWVDQLKN---EGILDAPSS---SVTVEAPSAAVAAEVVVETTSSTT-------EEL----------RKLLSVTAPAESPAAVLTTNDGFTPHYNSVTGSTMW------------------------------------------------------------------------------------------------------------------------------------------------------------------------------------------------------------------------------------------------------------------------------------------------------------------------------------------------------------------------------------------------------------
>Thalassionema_nitzschioides_Strain_L26_B_tax33649_locID_CAMPEP_0194256186_seqID6710754
--------------------------------------------------------------XIQYQSMMKDQRLFLLSSSLLLTGSQSFTITPS---------------------------------PVARCSSVLLQAEKIGIFFGTSTGNTESVAELISE-QF---D----GGASEPI--------DIDS-IQ-GNLAEEF--------GKYDALIVGTPTWNTGADTERSGTGWDEVYY---GEFQSLSLANKPVAVFGCGDSESYGENYCDGMGEIHDVFQQQGCQML---GYVNAEGYAHEESKAQRGD-VFCGLALDLVNYEDMTEDRVSQWVDQLKN---EGILDAPSS---SVTAEAPSAAVAAEVVVETTSSTT-------EEL----------RKLLSVTAPAESPAAVLTTNDGFTPHYNSVTGSTMW------------------------------------------------------------------------------------------------------------------------------------------------------------------------------------------------------------------------------------------------------------------------------------------------------------------------------------------------------------------------------------------------------------
>Proboscia_inermis_Strain_CCAP10641_tax420281_locID_CAMPEP_0171310236_seqID10322482
--------------------------------------------------------------------------------------------------------------------------------------------------------------------------------------------------------AAEF--------DKHDALVLGTPTWNTGADTERSGTGWDEIYY---GEMQELNLATKKVAVFGLGDQISYAENYADATGELHDVLSTLGCNML---GQTSMEGYEHEESKAIRGD-KFCGLLCDAVNQSEMSEKRVKDWVKQLLA---EGILETGGA---ATVAEPAAVKSVAIPEPVEKIE---MEITASAKLQLLEENSLLLESAMKNTPSS--PLTPAGGTDGFTPNYNPKTQKTMWTAA-DGRTCYYTTEITKTTSDAPDP-----------------------------------------------------------------------------------------------------------------------------------------------------------------------------------------------------------------------------------------------------------------------------------------------------------------------------------------------------------------------------------
>Aulacoseira_subarctica_CCAP_10025_tax202472_locID_CAMPEP_0172419602_seqID4452291
----------------------------------------------------------MIQTKPFERIYSFLTVLSWSLLFTLCNSFSAFDVVRRTNAVH-----------------RSQYFAWDDNRIASQRLLTLLEAAKVGIFYGTSTGTTADVAYRIAA-GF---G---AEVADEPL--------DIDE-LK-GNVAATF--------AKYESLVIGTPTWNTGADTERSGTAWDYELY---NEVKKLDVKGKNVAVFGLGDSVSYSDNYADATGELHDIFQTLGCNMM---GYTSQEGYEHTASKSIRGD-LFCGLLCDNVNQEELTPGRVKNWVEQLKK---EGFLKETTG---TSVLPTSTVTAFEIPQKNVRD-----------------------DTPVATSIINETPVSTQSILEGFVPHHNSKTGVTMW------------------------------------------------------------------------------------------------------------------------------------------------------------------------------------------------------------------------------------------------------------------------------------------------------------------------------------------------------------------------------------------------------------
>Stauroneis_constricta_CCMP1120_tax265584_locID_CAMPEP_0119562926_seqID3273642
---------------------------------------------------------------------MKYVLAVCAITVTATPFSAAFAPLLGGG-------------------------------QRRGDVVAMLQAAKVGIFYGTSTGSTETVAELIAA-EL-------EGVAEGPF--------DVDA-LE-GDIPDII--------AKYDAIIAGTPTWNTGADTERSGTGWDEIY----STIQEVQINGKKAAIFGLGDQESYGHCFADAAGELHDNFERIGCQMF---GYTSQEGYEHEFSKSARGD-KFCGLICDMVNQEELTEERVEAWVKQLQS---EGFFGGEGS---DDAITAGAADSVIAALEELEEDV-------------------VITNGATEVATPEPVTAASVSSEGFKRHYNPVTRSSMWTSP-NGRKCFYTADLDLDKAAARN------------------------------------------------------------------------------------------------------------------------------------------------------------------------------------------------------------------------------------------------------------------------------------------------------------------------------------------------------------------------------------
>Genus_nov_species_nov_RCC1024_tax114041_locID_CAMPEP_0119271734_seqID2495580
--------------------------------------------------------------------------------------------------------------------------XAFAPRPRAVAARAVALDASVGVYYGTQGQHTEAAADLLVE-LV---NEKFDGAAETSY--------LIDE-C---ESVDEL--------LGHDVLLVGCPTWNTGADSERSGTDWDDLYY---EDIPSLDFAGKPVAVFGCGDSVGYGGNFCDAIDELEKVMGDSGAKTF---GYVSIDGYSHEDSKALRG-DKFCGCPLDQVNEEDMTEGRLRGWLDQLAA---EGFFGDAGFGYV--------------------------------------------------------------------------------------------------------------------------------------------------------------------------------------------------------------------------------------------------------------------------------------------------------------------------------------------------------------------------------------------------------------------------------------------------------------------------------------------
>Pelagomonas_calceolata_RCC981_tax35677_METDB-00312-1-DN19143-c0-g1-i1_5/85-246
------------------------------------------------------------------------------------------------------------------------------------------------VYYGTEGQNTEAAADMLVE-LL---NAKFDGIAETSF--------PVDE-I---DGVEDL--------MDHELLLVGCPTWNTGADMERSGTDWDDLYY---EDLPSLDFAGKKVAVFGCGDSVGYGGNFCDAIDELESVFASRNAQTF---GYMPASGYGHEDSKALRG-DKFCGCPLDQVNEGDKTE-----------------------------------------------------------------------------------------------------------------------------------------------------------------------------------------------------------------------------------------------------------------------------------------------------------------------------------------------------------------------------------------------------------------------------------------------------------------------------------------------------------------------
>Pelagomonas_calceolata_RCC706_tax35675_METDB-00311-1-DN9519-c0-g1-i2_4/111-278
------------------------------------------------------------------------------------------------------------------------------------------------VYYGTEGQNTEAAADLLVE-LL---NAKFDGIAETSF--------PVDE-I---DGVEDL--------MDHELLLVGCPTWNTGADTERSGTDWDDLYY---EDLPSLDFAGKKVAVFGCGDSVGYGGNFCDAIDELESVFASRNAQTF---GYMPASGYGHEDSKALRG-DKFCGCPLDQVNEGDKTEARLSEW-----------------------------------------------------------------------------------------------------------------------------------------------------------------------------------------------------------------------------------------------------------------------------------------------------------------------------------------------------------------------------------------------------------------------------------------------------------------------------------------------------------------
>Aureococcus_anophagefferens_tax44056_locID_jgi|Auran1|29895_seqID4059705
-------------------------------------------------------------------------------------------------------------------------------------------MSKVGVYYGTQGQATEAAADLLVA-IV---NEKLGGAAETSF--------LVDE-C---DSVEDL--------LGHDCLLVGCPTWNTGADTERSGTDWDEWYY---EDLPGIDLAGKNVAVFGCGDSVGYGGNFCDAIDELYEVMGSRGAGVF---GHTPAAGYQHEGSKALRG-DTFIGLPLDQVNEGDMTEQRLRDW-----------------------------------------------------------------------------------------------------------------------------------------------------------------------------------------------------------------------------------------------------------------------------------------------------------------------------------------------------------------------------------------------------------------------------------------------------------------------------------------------------------------
>Rhizochromulina_marina_cf_CCMP1243_tax1034831_locID_CAMPEP_0118962442_seqID3298666
------------------------------------------------------------------------------------MRGVAVVLATLSPSLAFVPTLELCPG------------------GRRG---AALSA-KVGVFFGSASGSAKAIAEGICE-EL---G----EDA--PF--------DIQS-TA-GGLAEAF--------ASHDAVVVGTPTYNTDADTRRSGTAWDSVLY---GELQDLDLTGKHVACFGLGDQHGYSSNFADAVGELHDVFQEKGARMF---GYTSVEGYEHEVSKSQRG-DHFIALVCDAVNDPDSIDSRVSSWVKQLRA---EGFL---VPGSKKVKQRRTKSKKHVEADVKASV----------VHSVVVDAIPILQEEAKFNYLQYGTAHEDSSKYPEFVPFRSSATKQTLWMSKVNYRQSFYTQDNKKVQGHAR-------------------------------------------------------------------------------------------------------------------------------------------------------------------------------------------------------------------------------------------------------------------------------------------------------------------------------------------------------------------------------------
>Prasinoderma_coloniale_Strain_CCMP1413_tax156133_locID_CAMPEP_0195558978_seqID10185959
---------------------------------GPWGRGGSGGRGRRESGRRGPGGLRRGLGSPRALPARAACALPTTSPASTPTAQMAFAQASARLSAA----------------------------APASAPRRSAARAKVGVFYSTNTGTTKIVTDKLRA-AL---GDKVEGEP---L--------RIDD-V---G-IDAL--------KQYDGLIVGAPTLTIDADENRSGTFWDKLLP---D-IAALDLEGKPCAVFGVGDSVLYSDTFCDAIEEIHRTFASAGCTMV---GAVSTEGYGHMESKSEVD-GQFLGCPFDEDNESDMTEARAKAWVDQLAA---GEMGDAF-------------------------------------------------------------------------------------------------------------------------------------------------------------------------------------------------------------------------------------------------------------------------------------------------------------------------------------------------------------------------------------------------------------------------------------------------------------------------------------------------
>Shewanella_baltica_OS185_tax402882_locID_640830353_Shew185_2141_seqID248867
-------------------------------------------------------------------------------------------------------------------------------------------MATVGLFFGSDTGNTEAVAKMIQK-KL---GKKM-VEV---K--------DIAK-----STKEQI--------AEYDLLLFGIPTWYYGEAQC----DWDDFF----PELEQIDFTDKLVAIFGCGDQEDYAEYFLDAMGMVGDIVQARGGIII---GHWPTASYNFEASKGQV--DHFIGLGIDEDRQPELTEERVDAWVKQIYE---EMCLAELED-----------------------------------------------------------------------------------------------------------------------------------------------------------------------------------------------------------------------------------------------------------------------------------------------------------------------------------------------------------------------------------------------------------------------------------------------------------------------------------------------
>Shewanella_frigidimarina_NCIMB_400_tax318167_locID_638134694_Sfri_1910_seqID68036
-------------------------------------------------------------------------------------------------------------------------------------------MATVGLFFGSDTGNTEAVAKMIQK-KL---GKSM-LDV---K--------DIAK-----STKEQI--------AEYDLLMFGIPTWYYGEAQC----DWDDFF----PELEQIDFTDKLVAIFGCGDQEDYAEYFLDAMGMVRDIVEARGGIII---GHWPSESYNFEASKGMA--KHFVGLGIDEDRQPELTEERVDGWVKQIYE---EMCLAELED-----------------------------------------------------------------------------------------------------------------------------------------------------------------------------------------------------------------------------------------------------------------------------------------------------------------------------------------------------------------------------------------------------------------------------------------------------------------------------------------------
>Shewanella_denitrificans_OS217_tax318161_locID_637956012_Sden_1990_seqID63887
-------------------------------------------------------------------------------------------------------------------------------------------MATVGLFFGSDTGNTEAIAKMIQK-KL---GKQM-VDV---K--------DIAK-----STKEQI--------AEFDMILFGIPTWYYGEAQC----DWDDFF----PELEQIDFTDKLVAIFGCGDQEDYSEYFLDAMGMVGDIVQARGGIIV---GHWPIEGYDFEASKGQV--KHFIGLGIDEDRQPELTEGRVDAWVKQIYE---EMCLAELAD-----------------------------------------------------------------------------------------------------------------------------------------------------------------------------------------------------------------------------------------------------------------------------------------------------------------------------------------------------------------------------------------------------------------------------------------------------------------------------------------------
>Shewanella_benthica_KT99_tax314608_locID_641465653_KT99_12404_seqID293884
-------------------------------------------------------------------------------------------------------------------------------------------MATVGLFFGSDTGNTEAIAKMIQK-KL---GKKM-VEV---K--------DIAK-----STKEQI--------EEYDLLMFGIPTWYYGEAQC----DWDDFF----PDLEQINFEDKLIAIFGCGDQEDYAEYFLDAMGMVNEIVEDRGGIVI---GHWPVKGYDFEASKGLT-EKHFVGLGIDEDRQPELTEERVDAWVKQIYE---EMCLAELAD-----------------------------------------------------------------------------------------------------------------------------------------------------------------------------------------------------------------------------------------------------------------------------------------------------------------------------------------------------------------------------------------------------------------------------------------------------------------------------------------------
>Acanthoeca_like_sp_Strain_10tr_tax81532_locID_CAMPEP_0182934552_seqID5632191
---------------------------------------------------------------------------------------------------------------------------------------------------------------MIQK-EL---GKQL-IDV---K--------DIAK-----SSKEDI--------AEFDLLIFGIPTWYYGEAQC----DWDDFF----PELEDIDFTDKLVAIFGCGDQEDYAEYFLDAMGMVRDIVEGRGAILV---GQWPTESYDFEASKGMA--NHFVGLGIDEDRQPELTESRVKSWCKQIHD---EL------------------------------------------------------------------------------------------------------------------------------------------------------------------------------------------------------------------------------------------------------------------------------------------------------------------------------------------------------------------------------------------------------------------------------------------------------------------------------------------------------
>Glaciecola_nitratireducens_FR1064_tax1085623_locID_gi|348029351|ref|YP_0048720371|_seqID4695227
-------------------------------------------------------------------------------------------------------------------------------------------MASVGLFFGSDTGNTEHIAKMIQK-EL---GKQL-IDV---K--------DIAK-----SSKEDI--------AEFDLLIFGIPTWYYGEAQC----DWDDFF----PDLEEIDFEDKLVAIFGCGDQEDYAEYFLDAMGMIRDIVEPKGAILV---GQWPTEGYDFEASKGMA--DHFVGLGIDEDRQPELTEQRVKGWCKQIAE---ELCLAELG------------------------------------------------------------------------------------------------------------------------------------------------------------------------------------------------------------------------------------------------------------------------------------------------------------------------------------------------------------------------------------------------------------------------------------------------------------------------------------------------
>Nephroselmis_pyriformis_Strain_CCMP717_tax156128_locID_CAMPEP_0182888626_seqID5181415
---------------------------------------------------------------------------------------------------------------------------------------------------------------MIQK-EL---GKQL-IDV---K--------DIAK-----SSKEDI--------AEFDLLIFGIPTWYYGEAQC----DWDDFF----PDLEEIDFEDKLVAIFGCGDQEDYAEYFLDAMGMIRDIVEPKGAILV---GQWPTEGYDFEASKGMA--DHFVGLGIDEDRQPELTEQRVKDWCKQIND---X-------------------------------------------------------------------------------------------------------------------------------------------------------------------------------------------------------------------------------------------------------------------------------------------------------------------------------------------------------------------------------------------------------------------------------------------------------------------------------------------------------
>Pseudoalteromonas_haloplanktis_TAC125_tax326442_locID_637734547_PSHAa1639_seqID48853
-------------------------------------------------------------------------------------------------------------------------------------------MASVGIFFGSDTGNTEHVAKMIQK-EL---GKKL-VAV---H--------DIAK-----SSKEEI--------AEFDLILFGIPTWYYGEAQC----DWDDFF----PELEEVDFEGKLVAIFGCGDQEDYAEYFLDAMGMINDIVTERGAIVV---GHWPSESYNFEASKGIA--KHFVGLGIDEDRQPELTEQRVKAWSAQVYE---EMCLSELAD-----------------------------------------------------------------------------------------------------------------------------------------------------------------------------------------------------------------------------------------------------------------------------------------------------------------------------------------------------------------------------------------------------------------------------------------------------------------------------------------------
>Psychromonas_ingrahamii_37_tax357804_locID_639796077_Ping_0874_seqID183006
-------------------------------------------------------------------------------------------------------------------------------------------MASVGIFFGSDTGNTEAVAKMIQK-EL---GKKL-VEV---K--------DIAK-----STKEEI--------AEYSLILFGIPTWYYGEAQC----DWDDFF----PELEEIDFNDKLVAIFGCGDQEDYAEYFLDAMGQLGDIVESKGAIIV---GHWPSKGYYHEASKAQI--DHLIGLGIDEDRQPELTAARVKEWSKQVYD---EMCLAELAD-----------------------------------------------------------------------------------------------------------------------------------------------------------------------------------------------------------------------------------------------------------------------------------------------------------------------------------------------------------------------------------------------------------------------------------------------------------------------------------------------
>Psychromonas_sp_CNPT3_tax314282_locID_639093409_PCNPT3_04172_seqID137338
-------------------------------------------------------------------------------------------------------------------------------------------MASVGIFFGSDTGNTEAVAKMIQK-EL---GKNL-VEV---K--------DIAK-----SSKEEI--------SEFSLLLFGIPTWYYGEAQC----DWDDFF----PDLAEIDFTDKLVAIFGCGDQEDYAEYFLDAMGQLGEIVESKGAIII---GNWPSESYDFEASKAVV--KHFIGLGIDEDRQPELTAPRVKAWSKQVFD---EMCLAELAD-----------------------------------------------------------------------------------------------------------------------------------------------------------------------------------------------------------------------------------------------------------------------------------------------------------------------------------------------------------------------------------------------------------------------------------------------------------------------------------------------
>Moritella_sp_PE36_tax58051_locID_641152791_PE36_02499_seqID260127
-------------------------------------------------------------------------------------------------------------------------------------------MASVGLFFGSDTGNTEVVAKMIQK-QL---GKQL-VDV---K--------DIAK-----STTADI--------NEFSLLILGIPTWYYGESQC----DWDDFM----PSLEEIDFSDKLVAIFGCGDQEDYAEYFLDAMGTLRDVVEAKGGTII---GEWSTEGYDFEASKALT--NHFVGLGIDEDRQPELTAERVEAWVKQIHS---EMCLAELED-----------------------------------------------------------------------------------------------------------------------------------------------------------------------------------------------------------------------------------------------------------------------------------------------------------------------------------------------------------------------------------------------------------------------------------------------------------------------------------------------
>Photobacterium_angustum_S14_tax314292_locID_639017471_VAS14_17686_seqID169758
-------------------------------------------------------------------------------------------------------------------------------------------MASVGLFFGSDTGNTEAVAKMIQK-QL---GDKL-VEV---K--------DIAK-----SSKEDI--------DNFDLLLLGIPTWYYGEPQC----DWDDFF----PELEQIDFSTKLVAIFGCGDQEDYAEYFCDSMGTVRDIVESRGATIV---GNFSTEGFEFEASKALV--NHFVGLCIDEDRQPELTAQRVKQWVEQIYD---EMCLAELAD-----------------------------------------------------------------------------------------------------------------------------------------------------------------------------------------------------------------------------------------------------------------------------------------------------------------------------------------------------------------------------------------------------------------------------------------------------------------------------------------------
>Photobacterium_profundum_SS9_tax298386_locID_637585745_PBPRA1036_seqID28334
-------------------------------------------------------------------------------------------------------------------------------------------MASVGLFFGSDTGNTEAVAKMIQK-QL---GKNL-VEV---K--------DIAK-----SSKEDI--------DNFDLLLLGIPTWYYGEAQC----DWDDFF----PELENIDFSTKLVAIFGCGDQEDYAEYFCDAMGTVRDIIEGRGATIV---GHFSTEGFEFEASKALV--NNFVGLCVDEDRQPELTDERVAKWVKQIFE---EMCLAELAD-----------------------------------------------------------------------------------------------------------------------------------------------------------------------------------------------------------------------------------------------------------------------------------------------------------------------------------------------------------------------------------------------------------------------------------------------------------------------------------------------
>Vibrio_harveyi_ATCC_BAA_1116_tax338187_locID_640906833_VIBHAR_01341_seqID252426
-------------------------------------------------------------------------------------------------------------------------------------------MASVGIFFGSDTGNTEAVAKMIQK-QL---GKQL-VHV---Q--------DIAK-----SSKEDI--------DNFDLLLLGIPTWYYGEAQC----DWDDFF----PELEQIDFSTKLVAIFGCGDQEDYAEYFCDAMGTVRDIVEAKGGTIL---GHTSTESYEFEASKALVG-SQFVGLCIDEDRQPELTDERVENWVKQVYE---EMCLAELEG-----------------------------------------------------------------------------------------------------------------------------------------------------------------------------------------------------------------------------------------------------------------------------------------------------------------------------------------------------------------------------------------------------------------------------------------------------------------------------------------------
>Eutreptiella_gymnastica_like_Strain_CCMP1594_tax73025_locID_CAMPEP_0174383326_seqID10248086
----------------------------------------------------------------------------XFFSQHFLLNFLSKHHIMSCCGRQSPTELRKVALEKQFNKVGGVAAAQRLVQEYIALSGTNTSSPRIGIFYGSDTGNTEAVARKIAN-QL---SKTFDIHI---Q--------DIAE-----TSKENM--------ESFEVLLLGASTWFYGELQS----DFDDFL----PELQQIDFSNKIVGIFGCGDQEDYGDSFCDGMGIIRSLVEKSGGRII---GVTSTEGYHFEASQAVR--GKFCGLCIDEDRQPELTDERIREW-----------------------------------------------------------------------------------------------------------------------------------------------------------------------------------------------------------------------------------------------------------------------------------------------------------------------------------------------------------------------------------------------------------------------------------------------------------------------------------------------------------------
>gamma_proteobacterium_HTCC5015_tax391615_locID_647605298_GP5015_1734_seqID350531
-------------------------------------------------------------------------------------------------------------------------------------------MIKIGLFYGSDEGATRYCAGLIKD-QF---PEGQ-IDV---H--------DIAD-----ADPADF--------GEYEFMILGIPTWDFGELQS----DWEEFW----EKLEGIDFSGKICALFGLGDQRGYGDYYLDAMGMLNDVIEGNGAIVI---GNWPIDSYDFEASKALM-GTHFVGLGLDEDQQEELTNERIEKWTAQIKE---EMGLG---------------------------------------------------------------------------------------------------------------------------------------------------------------------------------------------------------------------------------------------------------------------------------------------------------------------------------------------------------------------------------------------------------------------------------------------------------------------------------------------------
>Saccharophagus_degradans_2_40_tax203122_locID_637920805_Sde_1724_seqID60365
-----------------------------------------------------------------------------------------------------------------------------MAITAFGSIGEAAVAAKIGLIYGSDDGNTETIAFRIQA-RL---GEEN-VDV---L--------DVSD-----VTQMDF--------ASYDKLILGIPTWDFGQIQS----DWEDFW----DDVKEVGFEGKTVALFGLGDQFGYGDFFLDAMGMLHDVIVENGAKIV---GHWPVEGYEFDASKALI-EGLFVGLGIDEDQQPELSASRLNKWVSQISH---EFNLGYEPIELD--------------------------------------------------------------------------------------------------------------------------------------------------------------------------------------------------------------------------------------------------------------------------------------------------------------------------------------------------------------------------------------------------------------------------------------------------------------------------------------------
>Synechococcus_elongatus_PCC_6301_tax269084_locID_637615640_syc0001_c_seqID77390
-------------------------------------------------------------------------------------------------------------------------------------------MAKIGLFYGTQTGVTQTIAESIQQ-EF---GGESIVDL---N--------DIAN-----ADASDL--------NAYDYLIIGCPTWNVGELQS----DWEGIY----DDLDSVNFQGKKVAYFGAGDQVGYSDNFQDAMGILEEKISSLGSQTV---GYWPIEGYDFNESKAVRN--QFVGLAIDEDNQPDLTKNRIKTWVSQLKS---EFGL----------------------------------------------------------------------------------------------------------------------------------------------------------------------------------------------------------------------------------------------------------------------------------------------------------------------------------------------------------------------------------------------------------------------------------------------------------------------------------------------------
>marine_gamma_proteobacterium_HTCC2207_tax314287_locID_639102203_GB2207_10913_seqID175117
------------------------------------------------------------------------------------------------------------------MIPSDRSYNDLVRANSYSQLEKKSMSSAIGLFYGSSTCYTEMAGEKICA-QI---NSDS-VSL---H--------NIAD-----QPLSLM--------ADYDLLILGIPTWDYGELQE----DWESHW----DELEQIDFAGKQVAVYGLGDQIGYPEWFQDALGYLWAKVKNRGATMV---GEWPNKGYEFDESKALT-KAHFVGLALDDENQLDLSDDYISRWCEQICT---EFGLGK--------------------------------------------------------------------------------------------------------------------------------------------------------------------------------------------------------------------------------------------------------------------------------------------------------------------------------------------------------------------------------------------------------------------------------------------------------------------------------------------------
>gamma_proteobacterium_SCGC_AAA160_D02_tax1007120_locID_2236343578_A160D2DRAFT_00001820_seqID398688
------------------------------------------------------------------------------------------------------------------------------------------MSESIGLFYGSSTCYTEMAAEKIRD-AI---QSVI-INV---H--------NIAD-----DCISSL--------KDYDYLILGIPTWDYGELQE----DWENHW----QALDNIDLSDKQVALFGLGDQIGYPQWFQDALGYLWAKVVDQGASTV---GLWPNEGYEFEESKALT-KKFFLGLALDDENQFEKTDDYVDQWCQQILH---EFDLITHG------------------------------------------------------------------------------------------------------------------------------------------------------------------------------------------------------------------------------------------------------------------------------------------------------------------------------------------------------------------------------------------------------------------------------------------------------------------------------------------------
>gamma_proteobacterium_SCGC_AAA300_D14_tax939696_locID_2236282599_A300D14DRAFT_00004870_seqID440133
------------------------------------------------------------------------------------------------------------------------------------------MKEKIGVFYGSTTCYTEMAAEKISA-QI---NTDC-TRL---H--------DIND-----TSVLKM--------ADYKYLIAGIPTWDFGELQE----DWEDQW----EKLREINLESKFVALFGLGDQVGYPEWFQDAMGYLWQKLKDQGAIMV---GTWPNQGYSFTHSKALN-KSMFLGLPLDDENQFDQTDSKIQVWTKKILT---EFGILNFE------------------------------------------------------------------------------------------------------------------------------------------------------------------------------------------------------------------------------------------------------------------------------------------------------------------------------------------------------------------------------------------------------------------------------------------------------------------------------------------------
>Saccharophagus_degradans_2_40_tax203122_locID_637920549_Sde_1472_seqID60615
--------------------------------------------------------------------------------------------------------------------------------------MSDSNRALIGLFYGSSTCYTEMASEKIAT-QL---GESL-IDR---F--------NIAD-----TPIVNA--------QFYDFIIMGIPTWDYGELQE----DWEEIW----PELDDLDLTGKKVALFGLGDQIGYPEWFLDAMGYLHDKLASRGATMV---GYVSTEGFEFEGSKALT-ESQFVGLALDEENEFDKTEARIAAWCEQITQ---EFGI----------------------------------------------------------------------------------------------------------------------------------------------------------------------------------------------------------------------------------------------------------------------------------------------------------------------------------------------------------------------------------------------------------------------------------------------------------------------------------------------------
>Pseudoalteromonas_haloplanktis_TAC125_tax326442_locID_637733392_PSHAa0513_seqID47744
--------------------------------------------------------------------------------------------------------------------------------------------MQIGLFFGSTTCYTEMAAEKIRD-II---GADI-VTL---H--------NIKD-----EPLKNA--------EQYDFIIFGISTWDFGEIQE----DWESKW----DDIADVNLNGKTIALFGMGDQQGYGQWFQDALGMLHDEISPQTFTQL---GFWPNNSYEFEASKALT-GTHFVGLALDEDSQYELSDERIATWVEQVMT---EYSETL--------------------------------------------------------------------------------------------------------------------------------------------------------------------------------------------------------------------------------------------------------------------------------------------------------------------------------------------------------------------------------------------------------------------------------------------------------------------------------------------------
>Photobacterium_profundum_SS9_tax298386_locID_637585274_PBPRA0565_seqID27875
--------------------------------------------------------------------------------------------------------------------------------------------MKIGLFYGSTTCYTEMAAEKIRE-CI---GDEL-VEL---H--------NIKE-----TPISEM--------NNFDMLIMGISTWDFGELQE----DWEAVW----EQLDGLTLTGKTVAFFGMGDQEGYTEWFLDAMGMLHDKLLPTGINVV---GYWPNESYQFEASKALT-EEFFVGLALDEDSQFEMSDERITQWCEQILT---EYSDSL--------------------------------------------------------------------------------------------------------------------------------------------------------------------------------------------------------------------------------------------------------------------------------------------------------------------------------------------------------------------------------------------------------------------------------------------------------------------------------------------------
>Photobacterium_angustum_S14_tax314292_locID_639018049_VAS14_07639_seqID170298
--------------------------------------------------------------------------------------------------------------------------------------------MKIGLFYGSTTCYTEMAAEKIRD-CI---GPEL-IEL---R--------NIKE-----ADINEM--------NQFDMLILGISTWDFGELQE----DWEAVW----QQLDGLRLTNKTIALFGLGDQEGYTEWFLDAMGMLHDKLLEAGVQFI---GYWPNDSYQFEASKALT-KQFFVGLALDEDSQYEHSDQRITQWCEQIML---EYAETL--------------------------------------------------------------------------------------------------------------------------------------------------------------------------------------------------------------------------------------------------------------------------------------------------------------------------------------------------------------------------------------------------------------------------------------------------------------------------------------------------
>Vibrio_harveyi_ATCC_BAA_1116_tax338187_locID_640906449_VIBHAR_00955_seqID252062
----------------------------------------------------------------------------------------MLPYLFIFTVLRVRQLPSQYHKKITPLGIFAAIFPVLWLESATTATQKTTNIMKIGLFYGSTTCYTEMAAEKIRN-II---GEDL-VDI---H--------NVKE-----TPLSLM--------ADYDLLLIGISTWDFGEIQE----DWSAIW----EDIATTPLKGKVVALFGLGDQEGYGEWYLDAMGLLHDELKATGAQFI---GYWPNEGYEFEASKALT-GSQFVGLALDEDSQYELSDERIEKWCEQVLV---EFHDTL--------------------------------------------------------------------------------------------------------------------------------------------------------------------------------------------------------------------------------------------------------------------------------------------------------------------------------------------------------------------------------------------------------------------------------------------------------------------------------------------------
>Psychromonas_ingrahamii_37_tax357804_locID_639798415_Ping_3305_seqID180730
--------------------------------------------------------------------------------------------------------------------------------------------MKIGLFYGSSTCYTEIAAEKIQA-CI---GESL-VEL---F--------NIKT-----TPISKI--------NDYDILILGISTWDYGELQE----DWGALW----DELEGLNLKNKIIALYGLGDQEGYSEWFLDAVGMLHDELLPQEPLFV---GYWPTTGYEFIASKALL-QQHFMGLALDEDSQYELSDQRIDEWCLQILQ---EIESLL--------------------------------------------------------------------------------------------------------------------------------------------------------------------------------------------------------------------------------------------------------------------------------------------------------------------------------------------------------------------------------------------------------------------------------------------------------------------------------------------------
>Psychromonas_sp_CNPT3_tax314282_locID_639093174_PCNPT3_03066_seqID137109
--------------------------------------------------------------------------------------------------------------------------------------------MKIGLFYASSTCYTEIVAEKIQA-FI---GDDL-VDI---Y--------NIKE-----TGLSQI--------KDYDIVIFGISTWDYGELQE----DWGALW----SEVSALEVSGKIIAIFGLGDQQGYGDWFIDAVGMLHDELCAQSPTFV---GKWPVQGYEFGASKALC-KQHFLGLAIDEDSQYELTDERIETWCLQILD---EIQSHL--------------------------------------------------------------------------------------------------------------------------------------------------------------------------------------------------------------------------------------------------------------------------------------------------------------------------------------------------------------------------------------------------------------------------------------------------------------------------------------------------
>Moritella_sp_PE36_tax58051_locID_641152402_PE36_23206_seqID259759
--------------------------------------------------------------------------------------------------------------------------------------------MKIGLYYGSTTFYTTIAAEKIQA-EI---GAEL-VDL---H--------DIKD-----SGFTDI--------ETYDVVIFGISTWDYGELQE----DWGDLW----SDIAGINLAGKTVALFGLGDQVNYSEWYLDAMGMLFDELQGKGIHFI---GQWPNQGYEFVASKALT-ESQFFGLALDEDSQYDQTDERIATWSLQVLE---EIAAHYS-------------------------------------------------------------------------------------------------------------------------------------------------------------------------------------------------------------------------------------------------------------------------------------------------------------------------------------------------------------------------------------------------------------------------------------------------------------------------------------------------
>Glaciecola_nitratireducens_FR1064_tax1085623_locID_gi|348028242|ref|YP_0048709281|_seqID4694118
---------------------------------------------------------------------------------------------------------------------------------------MSSAKKEIAIFYGSTTCYTEMASEKIQT-EL---EEAN-ISM---F--------DIKE-----HALEKS--------TQYDLVLYGISTWDFGELQE----DWESTW----DDIKALDLAGKTVALFGLGDQLGYADWFQDALGMLHDELIVLGCDVI---GYWPNQGYEFTASKALT-GEFFVGLSLDDENQYDQSDERVKQWCAQIFE---EWTTA---------------------------------------------------------------------------------------------------------------------------------------------------------------------------------------------------------------------------------------------------------------------------------------------------------------------------------------------------------------------------------------------------------------------------------------------------------------------------------------------------
>Neptuniibacter_caesariensis_MED92_tax207954_locID_639058628_MED92_00360_seqID126404
------------------------------------------------------------------------------------------------------------------------------------------MTKPIGLFYGSTTGNTETVAEQIIE-QI---GSDK-IHH---I--------DIAA-----DGLDGL--------SEYEHLILGIPTWDFGELQE----DWADLW----DVLDAVHVEGKTCAVFGLGDQIGYAEWFLDAMGLLHDKMQERGAVMV---GYWSADGYDFEASKALT-QSQFVGLAIDEDCQRSETEERVARWSQQVVK---GFGL----------------------------------------------------------------------------------------------------------------------------------------------------------------------------------------------------------------------------------------------------------------------------------------------------------------------------------------------------------------------------------------------------------------------------------------------------------------------------------------------------
>Neptuniibacter_caesariensis_MED92_tax207954_locID_639059476_MED92_12164_seqID127228
--------------------------------------------------------------------------------------------------------------------------------------------MKAALFYGTTTGNTGDIAEKIKD-EW---DAGE-IDL---F--------DVAD-----SSIGAV--------MDYELLIFAIPTWDYGEVQE----DWLDIW----DEVDSIDFTGKQTAFIGLGDQFGYPEWFVDAMGMLHDKIVAKGGEVV---GHWSIEGYEFDESKALT-KKHFIGLALDEDWQREQTPERLTNWLDQVKL---ELGLF---------------------------------------------------------------------------------------------------------------------------------------------------------------------------------------------------------------------------------------------------------------------------------------------------------------------------------------------------------------------------------------------------------------------------------------------------------------------------------------------------
>Marinomonas_sp_MED121_tax314277_locID_638944026_MED121_13785_seqID111970
----------------------------------------------------------------------------------------------------------------------------------------MSPDTPIAIVYGTDTNNTEEIAHKIAK-QW---TGHT-TEI---F--------NISD-----IDADTL--------AQYEFLILGIPTWDFGGIQS----DWEDIG----DDLAALNLKGKLIALYGLGDQFGYGDYFVDAMGWIYEHLQNSGATFI---GSWSTEGYDFTASRACI-KDQFIGLAIDEDQQFELTDERVEQWVIQLYA---EMMAEAE-------------------------------------------------------------------------------------------------------------------------------------------------------------------------------------------------------------------------------------------------------------------------------------------------------------------------------------------------------------------------------------------------------------------------------------------------------------------------------------------------
>SAR406_cluster_bacterium_SCGC_AAA076_M08_tax1007124_locID_2236442311_A76M8DRAFT_00000800_seqID392562
-------------------------------------------------------------------------------------------------------------------------------------------MKKIGLFWGSTTGNQEEASELLQG-HM---EGYE-VDS---Y--------DIRS-----TDLSKM--------LEYSNLIIGCPTWNVGELQE----DWEEVF----LEYRKMDFSNITGAFFGAGDQISYSFNYLDAVGLLAKPFIENGGKLI---GKWSTDGYEFDESEALQ---EFLGLGVDNDNEEELTEERIANWAQLIKD---KFQ-----------------------------------------------------------------------------------------------------------------------------------------------------------------------------------------------------------------------------------------------------------------------------------------------------------------------------------------------------------------------------------------------------------------------------------------------------------------------------------------------------
>Tetraselmis_sp_CCMP879_tax3165_locID_CAMPEP_0114253638_seqID1650231
[truncated: 161,108 more chars]
