# Supplementary material for: Divergent functions of two clades of flavodoxin in diatoms mitigate oxidative stress and iron limitation
Source: eLife. 2023 Jun 6;12:e84392. doi: 10.7554/eLife.84392 (PMC10287166; doi:10.7554/eLife.84392)
Supplement: Supplementary file 2. — Supplemental fasta file 1: Amino acid sequence alignments of flavodoxin PF00258 and P. tricornutum, T. pseudonana, and T. oceanica, used to generate the hmm-profile. Supplemental fasta file 2:Amino acid sequence alignments of flavodoxins used to create the phylogenetic tree in Figure 1A. Supplemental fasta file 3: Amino acid sequence alignments of flavodoxins used to create the phylogenetic tree in Figure 1B. Supplemental fasta file 4: Amino acid sequence alignments of stramenopiles flavodoxins aligned to Chondrus crispus flavodoxin, used for Figure 1—figure supplement 1F. All the above are aligned and trimmed. Supplemental fasta file 5: Flavodoxins sequences used to detect flavodoxins in Amphora, Cylindrotheca, and Chaetoceros transcriptomes, and detected flavodoxins in those species. [file elife-84392-supp2.zip › Supp_fasta/fasta5_flavs_from_transc.fasta]

>Amphora_coffeaeformis_CCMP127_seqID7728031
IFYGTSTGSTMTCAEAIYEAFGPDLAAEPVDIETLDAGqIAAAFGQHDALVVGTPTWNTGAETERSGtGWDDLYYAKLpALQQTLAGKPVAVFGLGDQISYSdNYADGTGELYDVFESLGCHMMGawsqegyehddskairgdkFCGLLLDMVNQEDLTEERVQQW
>Cylindrotheca_closterium_KMMCC_B_181_seqID1991135
IVFGTSTGSTETVASYIKENLPEVDGPFDVETIEGSVKDFFEKYDSLIVGTPTWNTGSDTERSGtGWDEIYYGDMQDMNLQGKKVAVFGLGDQESYCeNYADASGELHDVFEALGCVMMGytsqegyehedskairgdkFCGLLCDEVNQEDLSEERAKAW
>Chaetoceros_sp_seqID6948255
IYYSTSTGNTETVAGYIAKAAGVESFYIEDAKDGDLESYDSIIVGAPTWHTGAEEQRSGtAWDDFLYDKLPGIALEGKKVAVFGVGDQESYGdNFCDAAGELYDLFKAKGCKMLGltstdgynhsdskamrdgkFCGLMCDEDNQYDLSEERAKAW
>Chaetoceros_sp_seqID16132531
VYYSTSTGNTETVAQYIADAAGCGIEDIGDASEDEVKGYDCLIVGAPTWHTGADEQRSGtSWDDFLYDTLPNIELDGTKVAVFGVGDQQGYGdNYCDAAGELYDLFEAKGCKMFGltttdgyehteskaerdgkFCGLMCDEDNQYDLSEDRAKTW
>Chaetoceros_sp_seqID6947756
IFFGTSTGNTERVADLIFKEFGSDAEGPFDIDSVQGSVAKKFAEYDALIVGTPTWNTGADTERSGtGWDEIYYGEMQDLNVSGKTVAVFGLGDQISYSeNYADASGELHDVFEKLGCKMIGytsqegyehesskairgdkFCGLLCDEINQDEFTVERVQKW


>Cylindrotheca_closterium_CCMP340_clade_I_flav
MAQIFVLLRKENQEAPSNFNLHFYLSITKSISTMKIFLAAFTIAPAALAFVPLSGNVRQQ
TLQLDMANTAIVFGTSTGATETVADLIAENLEGQVDGPFDVETIEGPVKAFFEKYDSLIV
GTPTWNTGADVERSGTGWDEIYYGDMQEMNLAGKKVAVFGLVRASIDHFCHNLFLFFP
>Cylindrotheca_closterium_CCMP340_clade_II_flav
MKLSIALVILPAVAAFAPKSIPPMRNQVVLEAALIMYDSQTGNTETCATYISNAASDAKS
GYLGDFTDDDIKSADCLIVGAPTWHTDSEVERSGTSWDEWLYQTLPGLGLEGKKVAIFGC
GDSQSYSDYYCDAAGELYDCFTKAGCKIFGKTSTDGYDHQASKAEIDGQFIGAMFDEDNQ
YDLSEGRATAWVTQLKGEGFF
>Amphora_coffeaeformis_CCMP1405_clade_I_flav
MKISLCCTAVLVLATTPAVQAWIVPRSAVTRSTMTTLQARVGIFYGTSTGSTMTCAEAIY
EAFGPDLAAEPVDIETLDAGQVAAAFGQHDALVVGTPTWNTGAETERSGTGWDDLYYAKL
PALQQTLAGKPVAVFGLGDQISYSDNYADGTGELYDVFESLGCNMMGAWSQEGYEHDDSK
AIRGDKFCGLLLDMVNQEDLTEERVQQWVAQLQAEGFCSGSSSSTPTAAVATITATMPEE
ELKDTLEEYSDTLDESIALHSSGGFIPHTNPATGKTMWTSADGRSSFVTHD
>Chaetoceros_sp_CCMP199_clade_I_flav
MKLNPFILTLSALSSVEAFSPSTLNKRYPLNNAVFAKRRSSCDFVLYAKVGIFFGTSTGN
TETVADYIAAEFGDDAEGPIEIDGIVGSVADEFAKYDALIVGTPTWNTGADSERSGTGWD
EIYYGEMQDLNIAGKKVGVFGLGDQESYSENYADASGELHDVFEKLGCQMIGYTSQEGYE
HENSKAIRGDLFCGLLCDEINQDDLSEERVQNWVAQLKTEGLLDGSSESSASPTPTAVID
AEVVATPPAEVIVEDDVISKLEAENAMLRNLLDESKAMDKVLANDVMNGESGYKPYYNPK
SCSTMWVSSDGKKCYYTTESRIP
