# Supplementary material for: Divergent functions of two clades of flavodoxin in diatoms mitigate oxidative stress and iron limitation
Source: eLife. 2023 Jun 6;12:e84392. doi: 10.7554/eLife.84392 (PMC10287166; doi:10.7554/eLife.84392)
Supplement: Supplementary file 2. — Supplemental fasta file 1: Amino acid sequence alignments of flavodoxin PF00258 and P. tricornutum, T. pseudonana, and T. oceanica, used to generate the hmm-profile. Supplemental fasta file 2:Amino acid sequence alignments of flavodoxins used to create the phylogenetic tree in Figure 1A. Supplemental fasta file 3: Amino acid sequence alignments of flavodoxins used to create the phylogenetic tree in Figure 1B. Supplemental fasta file 4: Amino acid sequence alignments of stramenopiles flavodoxins aligned to Chondrus crispus flavodoxin, used for Figure 1—figure supplement 1F. All the above are aligned and trimmed. Supplemental fasta file 5: Flavodoxins sequences used to detect flavodoxins in Amphora, Cylindrotheca, and Chaetoceros transcriptomes, and detected flavodoxins in those species. [file elife-84392-supp2.zip › Supp_fasta/fasta1_aln_for_hmm_profile.fasta]

>Q9HVQ8_PSEAE/393-521
--------------------------------------------IGYASQSGFAEQLAWQ
SAGQLQA.AGLPVRVESLARLD........AGQLAEARKALFVVSTFGDGEAPDSAR..G
FERKVLGQ....................................................
........AASLDGLSYALLALGDRQYEQ.......FCGFARRMQGWLQG.QGARSLF..
....................APVEVDDGD.....AAALR..-------------------
------------------------------------------------------------
----------------------------------------------
>CYSJ_ECOLI/66-197
--------------------------------------------IISASQTGNARRVAEA
LRDDLLA.AKLNVKLVNAGDYK........FKQIASEKLLIVVTSTQGEGEPPEEAV..A
LHKFLFSK....................................................
.......KAPKLENTAFAVFSLGDSSYEF.......FCQSGKDFDSKLAE.LGGERLL..
....................DRVDADV.....EYQAAASEW-------------------
------------------------------------------------------------
----------------------------------------------
>CYSJ_BACSU/70-201
--------------------------------------------VLYGSQTGNAQGLAEN
AGKQLEQ.SGFQVTVSSMSDFKPN........QLKKVTNLLIVVSTHGEGEPPDNAL..S
FHEFLHGRR...................................................
........APKLEDLRFSVLALGDSSYEF.......FCQTGKEFDQRLEE.LGGKRIS..
....................PRVDCDL.....DYDEPAAEW-------------------
------------------------------------------------------------
----------------------------------------------
>NOS1_RABIT/763-936
--------------------------------------------ILYATETGKSQAYAKT
LCEIFK..HAFDAKVMSMEEYDIV........HLEHETLVLVVTSTFGNGDPPENGE.KF
RCALMEMRHPNSLQEERKSYKVRFNSVSS...................YSDSRKSSGDGP
DVRDHFESAGPLANVRFSVFGLGSRAYPH.......FCAFGHAVDTLLEE.LGGERIL..
....................KMREGDELC...GQEEAFRTW-------------------
------------------------------------------------------------
----------------------------------------------
>NOS2_HUMAN/541-672
--------------------------------------------ILFATETGKSEALAWD
LGALFS..CAFNPKVVCMDKYRLS........CLEEERLLLVVTSTFGNGDCPGNGE.KL
KKSLFMLKEL..................................................
......NN.....KFRYAVFGLGSSMYPR.......FCAFAHDIDQKLSH.LGASQLT..
....................PMGEGDELS...GQEDAFRSW-------------------
------------------------------------------------------------
----------------------------------------------
>NOS2_CHICK/538-669
--------------------------------------------VIYATETGKSETLANS
LCSLFS..CAFNTKILCMDEYNIS........DLEKETLLLVVTSTFGNGDSPNNGK.TL
KNSLLTLKLL..................................................
......RK.....NIRYAVFGLGSTMYPE.......FCAFAHAIDQKLSQ.LGALQLT..
....................PVGEGDELN...GQEEAFRTW-------------------
------------------------------------------------------------
----------------------------------------------
>NOS3_HUMAN/522-698
--------------------------------------------ILYGSETGRAQSYAQQ
LGRLFR..KAFDPRVLCMDEYDVV........SLEHETLVLVVTSTFGNGDPPENGE.SF
AAALMEMSGPYNSSPRPEQHKSYKIRFNSI................SCSDPLVSSWRRKR
KESSNTDSAGALGTLRFCVFGLGSRAYPH.......FCAFARAVDTRLEE.LGGERLL..
....................QLGQGDELC...GQEEAFRGW-------------------
------------------------------------------------------------
----------------------------------------------
>NOS_RHOPR/507-688
--------------------------------------------ILFATETGKSEMYARK
LGDIFS..HAFHSQVLSMEDYDMS........KIEHEALLLVVASTFGNGDPPENGQ.GF
AQSLYTIKMDENGLPNGHTNNTLASSASFIKAN...........SQTDRQASLERCDSFR
GSTGDADVFGPLSNVRFAVFALGSSAYPN.......FCAFGSYVDNLLGE.LGGERLV..
....................KLTTGDEMC...GQAQACNKW-------------------
------------------------------------------------------------
----------------------------------------------
>NOS_DROME/673-863
--------------------------------------------VLYATETGKSEQYAKQ
LCELLG..HAFNAQIYCMSDYD........ISSIEHEALLIVVASTFGNGDPPENGE.LF
SQELYAMRVQESSEHGLQDSSIGSSKSFMKASSRQEF..MKLPLQQVKRIDRWDSLRGST
SDTFTEETFGPLSNVRFAVFALGSSAYPN.......FCAFGQYVDNILGE.LGGERLL..
....................RVAYGDEMC...GQEQSFRKW-------------------
------------------------------------------------------------
----------------------------------------------
>Q7PNE2_ANOGA/435-627
--------------------------------------------VLYATETGRSEQYARQ
LVELLG..HAFNAQIYCMSDYDI........SSIEHEALLLVVASTFGNGDPPENGE.LF
AQDLYAMKLHESGHHQAHSELTIAASSKSFIKANSRSDLGKFGPMGGRKIDRLDSLRGST
TDTLSEETFGPLSNVRFAVFALGSSAYPN.......FCAFGKYIDNILGE.LGGERLM..
....................KMATGDEIC...GQEQAFRKW-------------------
------------------------------------------------------------
----------------------------------------------
>NCPR_SCHPO/55-203
--------------------------------------------VFFGSQTGTAEDFAYR
FSTEAKA.NFN.LTNMVFDLENY.DL..TDLDNFDRSKLLVFFLATYGEGEPTDNAE..A
FLQLLEGDDTVFSS..............................................
...GKGIEDTPFEGIRYAIFGLGNHTYEY.......YNAMAKKVDAAMTR.LGATRVG..
....................NLGLGDDAAG..MLEEDYLQW-------------------
------------------------------------------------------------
----------------------------------------------
>G3YEV8_ASPNA/68-216
--------------------------------------------IFYGSQTGTAEDYASR
LAKEGSQRFGLKTMVADLEEYDYE.....NLDQFPEDKVAFFVLATYGEGEPTDNAV..E
FYQFFTGDDVAFES..............................................
...GASADEKPLSKLKYVAFGLGNNTYEH.......YNAMVRQVDAAFQK.LGAQRIG..
....................SAGEGDDGA..GTMEEDFLAW-------------------
------------------------------------------------------------
----------------------------------------------
>C5M346_CANTT/62-199
--------------------------------------------LLFGSQTGTAEDYANK
LSRELHSRFGLKTMVADFADYDFE.....NFGDITEDILVFFIVATYGEGEPTDNAD..E
FHTWLTEE....................................................
........ADTLSTLKYTVFGLGNSTYEF.......FNAIGRKFDRLLGE.KGGDRFA..
....................EYGEGDDGT..GTLDEDFLAW-------------------
------------------------------------------------------------
----------------------------------------------
>NCPR_DROME/86-223
--------------------------------------------VFYGSQTGTGEEFAGR
LAKEGIR.YRLKGMVADPEECDMEEL..LQLKDIDN.SLAVFCLATYGEGDPTDNAM..E
FYEWITSG....................................................
........DVDLSGLNYAVFGLGNKTYEH.......YNKVAIYVDKRLEE.LGANRVF..
....................ELGLGDDDA...NIEDDFITW-------------------
------------------------------------------------------------
----------------------------------------------
>NCPR_HUMAN/82-219
--------------------------------------------VFYGSQTGTAEEFANR
LSKDAHR.YGM..RGMSADPEEYDLADLSSLPEIDN.ALVVFCMATYGEGDPTDNAQ..D
FYDWLQET....................................................
........DVDLSGVKFAVFGLGNKTYEH.......FNAMGKYVDKRLEQ.LGAQRIF..
....................ELGLGDDDG...NLEEDFITW-------------------
------------------------------------------------------------
----------------------------------------------
>Q09590_CAEEL/75-212
--------------------------------------------IMYGSQTGTAEEMSGR
LAKDL.T.RYT.KKAVVVDPEDIECEDLNRLSEVED.ALLVLCIATYGEGDPTDNAV..T
LVEYLNA.....................................................
.......GDCDLSGVRFAVFGLGNKTYEH.......FNEIGIQMDKQLEK.LGAKRIF..
....................HLGLGDDDA...NLEEDFMIW-------------------
------------------------------------------------------------
----------------------------------------------
>NCPR_YEAST/63-199
--------------------------------------------VLYASQTGTAEDYAKK
FSKELV..AKFNLNVMCADVENY.DF..ESLNDVP..VIVSIFISTYGEGDFPDGAV..N
FEDFICNA....................................................
.......EAGALSNLRYNMFGLGNSTYEF.......FNGAAKKAEKHLSA.AGAIRLG..
....................KLGEADDGAG..TTDEDYMAW-------------------
------------------------------------------------------------
----------------------------------------------
>MTRR_HUMAN/33-169
--------------------------------------------LLYATQQGQAKAIAEE
ICEQAVV.HGFSADLHCISESDKY.......DLKTETAPLVVVVSTTGTGDPPDTAR..K
FVKEIQNQTLP.................................................
......VDF..FAHLRYGLLGLGDSEYTY.......FCNGGKIIDKRLQE.LGARHFY..
....................DTGHADDCV...GLELVVEPW-------------------
------------------------------------------------------------
----------------------------------------------
>MTRR_CAEEL/6-142
--------------------------------------------IAFGSQTGQAETIAKS
LKEKAEL.IGLTPRLHALDENEKK.....F.NLNEE.KLCAIVVSSTGDGDAPDNCA..R
FVRRINRNSL..................................................
.......ENEYLKNLDYVLLGLGDSNYSS.......YQTIPRKIDKQLTA.LGANRLF..
....................DRAEADDQ...VGLELEVEPW-------------------
------------------------------------------------------------
----------------------------------------------
>NDOR1_SCHPO/8-145
--------------------------------------------ILYGSETGTAEGLAES
LFRSLTR.MGYDVLVNSMDDFN........LENLLRPLQCVFICSTTGQGEMPLNMR..K
FWRFLLRKKLP.................................................
......NTF..LNDMQYAVFGCGDTSYTR.......FNWASKKLDSRLRQ.LGAQSFS..
....................SRGEGDEQHP.DGVEGVFAYW-------------------
------------------------------------------------------------
----------------------------------------------
>NDOR1_ARATH/10-148
--------------------------------------------VLYASQTGNALDAAER
IGREAER.RGLPASVVSTDEFDTS.......SLPHHEEAVVFVVSTTGQGDSPDSFK..A
FWRFLLQRN...................................................
......LGNYWLQQVRYAVFGLGDSGYQK.......YNFVAKKLDKRLSD.LGATTII..
....................EKGLGDDQHP.SGYEGTLDPW-------------------
------------------------------------------------------------
----------------------------------------------
>NDOR1_HUMAN/8-145
--------------------------------------------VLFGSQTGTAQDVSER
LGREARR.RRLGCRVQALDSYPVV.......NLINE.PLVIFVCATTGQGDPPDNMK..N
FWRFIFRKNL..................................................
.......PSTALCQMDFAVLGLGDSSYAK.......FNFVAKKLHRRLLQ.LGGSALL..
....................PVCLGDDQHE.LGPDAAVDPW-------------------
------------------------------------------------------------
----------------------------------------------
>Q9VSJ5_DROME/5-142
--------------------------------------------VLYGSQTGTAQDVAEQ
IWRESHQ.LGFQGPVLPFDEYDMT.......KLIEE.RLVVFVVATTGDGVEPDNMK..L
AWRFLLKRSL..................................................
.......PAQSLQGMQFACLGLGDSSYPK.......FNYAAKKLSKRLQN.LGANSVC..
....................PVGLCDDQHD.YGHLGVSLSW-------------------
------------------------------------------------------------
----------------------------------------------
>MET5_YEAST/684-826
--------------------------------------------VYYASDGGNAANLAKR
LAARASA.RGL..KATVLSMDDII......LEELPGEENVVFITSTAGQGEFPQDGK..S
FWEALKND....................................................
.......TDLDLASLNVAVFGLGDSEYWPRKEDKHYFNKPSQDLFKRLEL.LSAKALI..
....................PLGLGDDQDA.DGFQTAYSEW-------------------
------------------------------------------------------------
----------------------------------------------
>N4U2Y4_FUSC1/503-637
--------------------------------------------IFYGSNSGTCEALANR
LASDAPS.HGFSATTVGPLDQA........KQNLPEDRPVVIVTA.SYEGQPPSNAA..H
FIKWMEDL....................................................
.......NGNEMEKVSYAVFACGHHDWVE......TFHRIPKLVDSTLEK.RGGTRLV..
....................PMGSADAAT..SDMFSDFEAW-------------------
------------------------------------------------------------
----------------------------------------------
>CYPB_BACSU/488-620
--------------------------------------------VLFGSNLGTAEGIAGE
LAAQG...RQMGFTAETAPLDDY.......IGKLPEEGAVVIVTASYN.GAPPDNAA..G
FVEWLKELE...................................................
........EGQLKGVSYAVFGCGNRSWAS......TYQRIPRLIDDMMKA.KGASRLT..
....................AIGEGDAAD...DFESHRESW-------------------
------------------------------------------------------------
----------------------------------------------
>CYPD_BACSU/495-627
--------------------------------------------VLYGSDTGTAEGVARE
LADTA...SLHGVRTKTAPLNDR.......IGKLPKEGAVVIVTSSYN.GKPPSNAG..Q
FVQWLQEIK...................................................
........PGELEGVHYAVFGCGDHNWAS......TYQYVPRFIDEQLAE.KGATRFS..
....................ARGEGDVSG...DFEGQLDEW-------------------
------------------------------------------------------------
----------------------------------------------
>Q32CC8_SHIDS/6-138
--------------------------------------------IFVGTMYGNSLLVAEE
AEAILTA.QGHKATVFEDPELSDW........LPYQDKYVLVVTSTTGQGDLPDSIV..P
LFQGIKD.....................................................
.......SLGFQPNLRYGVIALGDSSYVN.......FCNGGKQFDALLQE.QSAQRVG..
....................EMLLIDASEN.PEPETESN..-------------------
------------------------------------------------------------
----------------------------------------------
>MIOC_ECOLI/6-138
--------------------------------------------LISGSTLGGAEYVAEH
LAEKLEE.AGFTTETLHGPLLE..........DLPASGIWLVISSTHGAGDIPDNLS..P
FYEALQEQ....................................................
........KPDLSAVRFGAIGIGSREYDT.......FCGAIDKLEAELKN.SGAKQTG..
....................ETLKINILDH.DIPEDPAEEW-------------------
------------------------------------------------------------
----------------------------------------------
>MIOC_HAEIN/5-137
--------------------------------------------ILSGSTLGGAEYVAEH
LNDVLET.QGFSTALFHGPNLSD.........IE.NEKIWLVVTSTHGAGELPDNLK..P
LFDELANS....................................................
........QKDFSDVRFAVVGLGSSDYDT.......FCYAADKVEQTLQA.KSAVKIC..
....................ETLKIDVLNV.DDQESYAEEW-------------------
------------------------------------------------------------
----------------------------------------------
>FLAW_BACSU/6-139
--------------------------------------------LVYATMSGNTEAMADL
IEKGLQE.ALAEVDRFEAMDIDD.......AQLFTDYDHVIMGTYTWGDGDLPDE.....
FLDLVEDME...................................................
........EIDFSGKTCAVFGSGDTAYEF.......FCGAVDTLEAKIKE.RGGDIVL..
....................PSVKIENNPE.GEEEEELINF-------------------
------------------------------------------------------------
----------------------------------------------
>FLAV_BACSU/6-139
--------------------------------------------ITYASMSGNTEDIAFI
IKDTLQE.YELDIDCVEINDMD........ASCLTSYDYVLIGTYTWGDG..DLP.....
.YEAEDFF.EE.................................................
......VKQIQLNGLKTACFGSGDYSYPK.......FCEAVNLFNVMLQE.AGAAVYQ..
...................ET.LKIELAPETDEDVESCRAF-------------------
------------------------------------------------------------
----------------------------------------------
>FLAV_DESAD/6-138
--------------------------------------------IVYGSTTGNTETAAEY
VAEAFEN.KEIDVELKNVTDVSV.......ADLGNGYDIVLFGCSTWGEEEIELQ.....
.DDFIPLY.DS.................................................
......LENADLKGKKVSVFGCGDSDYTY.......FCGAVDAIEEKLEK.MGAVVIG..
...................DS.LKIDGDP....ERDEIVSW-------------------
------------------------------------------------------------
----------------------------------------------
>FLAV_DESVM/6-140
--------------------------------------------IVYGSTTGNTAWVAET
VGRDIAE.AGHSVEIRDAGQVEA.......EGLCEGRDLVLFGCSTWGDDEIELQ.....
.DDFIHLYES..................................................
......LEATGAGKGRAACFGCGDSSYTY.......FCGAVDAIEERLSG.LGADIVA..
....................DSLKIDGDPR..TMRDDVSAW-------------------
------------------------------------------------------------
----------------------------------------------
>FLAV_DESVH/6-140
--------------------------------------------IVYGSTTGNTEYTAET
IARELAD.AGYEVDSRDAASVEA.......GGLFEGFDLVLLGCSTWGDDSIELQ.....
.DDFIPLF.DS.................................................
......LEETGAQGRKVACFGCGDSSYEY.......FCGAVDAIEEKLKN.LGAEIVQ..
...................DG.LRIDGDPR..AARDDIVGW-------------------
------------------------------------------------------------
----------------------------------------------
>FLAW_ECOLI/5-160
--------------------------------------------LFYGSSTCYTEMAAEK
IRDIIG......PELVTLHNLKDD.....SPKLMEQYDVLILGIPTWDFGEIQ.......
.EDWEAVW.DQ.................................................
......LDDLNLEGKIVALYGLGDQLGYGE.....WFLDALGMLHDKLST.KGVKFVGYW
PTEGYEFTSPKPVIADGQLFVGLALDETNQYDLSDERIQSW-------------------
------------------------------------------------------------
----------------------------------------------
>FLAV_NOSS1/7-160
--------------------------------------------LFYGTQTGKTESVAEI
IRDEFGN......DVVTLHDVSQA.....EVTDLNDYQYLIIGCPTWNIGELQ.......
.SDWEGLY.SE.................................................
......LDDVDFNGKLVAYFGTGDQIGYAD.....NFQDAIGILEEKISQ.RGGKTVGYW
STDGYDFN..DSKALRNGKFVGLALDEDNQSDLTDDRIKSW-------------------
------------------------------------------------------------
----------------------------------------------
>FLAV_SYNE7/6-160
--------------------------------------------LFYGTQTGVTQTIAES
IQQEFGG.ESI.VDLNDIANAD........ASDLNAYDYLIIGCPTWNVGELQ.......
.SDWEGIY.DD.................................................
......LDSVNFQGKKVAYFGAGDQVGYSD.....NFQDAMGILEEKISS.LGSQTVGYW
PIEGYDFN..ESKAVRNNQFVGLAIDEDNQPDLTKNRIKTW-------------------
------------------------------------------------------------
----------------------------------------------
>FLAV_SYNY3/6-160
--------------------------------------------LFYGTQTGNTETIAEL
IQKEMGG.DS.VVDMMDISQAD........VDDFRQYSCLIIGCPTWNVGELQ.......
.SDWEGFY.DQ.................................................
......LDEIDFNGKKVAYFGAGDQVGYAD.....NFQDAMGILEEKISG.LGGKTVGFW
PTAGYDFD..ESKAVKNGKFVGLALDEDNQPELTELRVKTW-------------------
------------------------------------------------------------
----------------------------------------------
>FLAV_SYNP2/6-160
--------------------------------------------LFFGTQTGNTEELAQA
IQAAFGG.SDI.VELFDVAEVD........IEALRDFDQLIIGCPTWNVGELQ.......
.SDWEALY.DD.................................................
......LDDVDFSGKTIAYFGAGDQVGYAD.....NFQDAMGVLEEKITS.LGGKTVGQW
PTAGYDHS..ESKAERDGKFVGLAIDEDNQPELTAERIQAW-------------------
------------------------------------------------------------
----------------------------------------------
>FLAV_HAEIN/6-160
--------------------------------------------LFYGSDTGNTENIAKQ
IQKQLGS......DLIDIRDIAKS.....SKEDIEAYDFLLFGIPTWYYGEAQ.......
.ADWDDFF.PT.................................................
......LEEIDFTDKLVGIFGCGDQEDYAD.....YFCDAIGTVRDIIEP.HGAIVVGNW
PTEGYNFE.ASKALLEDGTFIGLCIDEDRQPELTAERVEKW-------------------
------------------------------------------------------------
----------------------------------------------
>A6T6C9_KLEP7/6-160
--------------------------------------------IFFGSDTGNTENIAKM
IQKQLGK..DV.ADVHDIAKSS........KEDLEAHDILLLGIPTWYYGEAQ.......
.CDWDDFF.PT.................................................
......LEEIDFNGKLVALFGCGDQEDYAE.....YFCDALGTIRDIIEP.RGATIVGHW
PTAGYHFE.ASKGLADDDHFVGLAIDEDRQPELTNERVEKW-------------------
------------------------------------------------------------
----------------------------------------------
>H2J2H6_RAHAC/6-168
--------------------------------------------IFFGSDTGQTRKVAKL
IHQKLD...GIADAPLDIRRATR........EQFLSYPVLLLGTPTLGDGELPGVEAGSQ
YDSWQEFT.NT.................................................
......LSEADLTGKTVALFGLGDQLNYSK.....NFVSAMRILYDLVIA.RGACVVGNW
PREGYKFS.FSAALLENNEFVGLPLDQENQYDLTEERIDSW-------------------
------------------------------------------------------------
----------------------------------------------
>FLAV_RHOCB/6-168
--------------------------------------------LFFGSDTGTTRKIAKQ
IKDMFDD.EVM.AKPLNVNRADVA........DFMAYDFLILGTPTLGDGQLPGLSANAA
SESWEEFL.PR.................................................
......IADQDFSGKTIALFGLGDQVTYPL.....EFVNALFFLHEFFSD.RGAKLVGRW
PAKGYGFE..DSLAVVEGEFLGLALDQDNQAALTPERLKGW-------------------
------------------------------------------------------------
----------------------------------------------
>C1DH27_AZOVD/6-168
--------------------------------------------LFFGSNTGKTRKVAKS
IKKRFDD.ETM.SDALNVNRVS........AEDFAQYQFLILGTPTLGEGELPGLSSDCE
NESWEEFL.PK.................................................
......IEGLDFSGKTVALFGLGDQVGYPE.....NYLDALGELYSFFKD.RGAKIVGSW
STDGYEFE..SSEAVVDGKFVGLALDLDNQSGKTDERVAAW-------------------
------------------------------------------------------------
----------------------------------------------
>Tp_Flav_19141 tr|B8C5W0|B8C5W0_THAPS S=Thalassiosira pseudonana
MN--KCISILLATATSTSAF---VTHQGVGGRYAVTLHAEKQVGVFFGTSTGSTEEAAEL
IVSEFGD--------VAAGPIDIDGVAGSVAKEFAKYDALVVGTPTWNTGADTERSGTGW
DEIYYSE-----------------------------------------------------
------MQDLDIAGKKVAVFGLGDSVSYCE-----NYADATGELHDVFEA-LGCKMMGYT
SVDGYLHE--ESKAQRGEKFCGLPLDAVNQEELTEERVQKWVAALIAEGILEGGGEATST
AAVSVPIASP-----------------VAAVATTAV--------------EVEIVSVSE-
----PASGYVGHYNPRSDKTMWISVDGRSSYVTSGAP---------
>Pt tr|B7G203|B7G203_PHATC Flavodoxin OS=Phaeodactylum
MN--KISALLAASALGTSASFAPITSFRTSDPRSVSLDM-AAVGIFFGTSTGSTEACARQ
IYKAFGSE--LAAEPVDVENVD------NLVKAFGSHDSLVVGTPTWNTGADTERSGTGW
DVLYYNQL----------------------------------------------------
-----AFMKSTLEGKKIAVFGLGDQITYSE-----NYADATGELFDVFDS-LGCQMLGLW
SREGYAIK--ASKSIRDGKFCGLLLDEVNQEELTAERIERWVAQLKDEGILG------SK
KASSLPTISPEITPHPPSTMPPIFNYDADALKGSSMNEEQTETERLIEYRELERNSFEEK
ERVRSSDDFTPHFNPFTGRTMWTSADGRTSYVTVKDPTSTQSKLSS
>THAOC_FLDA2_19008 peptide: EJK60605 pep:protein_coding
MALMTILSTLVVTASAAHAFAFAPSPPGFVVRSSTALGV--SAGVFYTTQTGNTETVAGY
IAEAAD--------------LEMEDIADVEDDEIEELDTLIVGAPTWHTGAETERSGTEW
DTWLYET-----------------------------------------------------
------LPDIDVKGKNVAVFGCGDQMSYSD-----NFADAVGELYDLFEA-AGANMVGAT
STDGYEHS--DSKAMRDGKFVGLLCDEDNQYDLSEERAKSWVEQLKSEGAL---------
------------------------------------------------------------
----------------------------------------------
>THAOC_FLDA1_31152 peptide: EJK49919 pep:protein_coding
M---KLSTKMVAAASAARALAFAPTS--YQARSSTALDA--SAGLFYSTQTGNTETVAGY
LADATG--------------LEMKDIGDVKDSEIAELDTLIVGAPTWHTDSETERSGTEW
DSWLYDT-----------------------------------------------------
------LPNIDVKGKNVAVFGCGDQQSYSD-----YFCDAVGELYDLFEA-AGANMVGLT
STDDYDHQ--GSKAERDGKFAGLLCDEDNQYDLSEDRAKAWVEQLKGEGVL---------
------------------------------------------------------------
----------------------------------------------
>Pt_-Fe_induced jgi|Phatr2|23658|estExt_gwp_gw1.C_chr_260015
MNTQFVSALLLASAAITNGFAFVNTH--RYTASTTALEA--GVKIYYSSSTGNTEQVAEY
ISKAGG-------------DLPMDDIGDATNEEVEGLDCLIVGAPTWHTGADEQRSGTSW
DDWLYTT-----------------------------------------------------
------LPNLKVEGKKVAVFGVGDQQSYGD-----NFCDAAGELYDLFSA-KGCKVFGMT
STEGYDHT--ESKAEVDGKFVGLMFDEDNQYELSEERAKAWIGQLKSEGFF---------
------------------------------------------------------------
----------------------------------------------
>FLAV_TREPA/6-140
--------------------------------------------VIFWSGTGHTETMARC
IVEGLNV.GGAKADLFSVMDFD........VGTFDSYDRFAFGCSAAGSE..ELE.....
.SSEFEPF.FT.................................................
......SIEGRLSGKKVALFGSYEWAGEG......EGGEWMVNWVERCKA.AGADVFE..
...................GK.GEIAYDDPSEEAQASCKAF-------------------
------------------------------------------------------------
----------------------------------------------
>TYW1_SCHPO/93-242
--------------------------------------------VFYSTLGGTAERYAKQ
VHEELSS.LLQR.DDIQLLNLD.YVDLSEYFVSCP.ENAIYLVVLPSYEIESSIDYYLSS
LQESFSDFRV..................................................
......PKDPLHGLSGYAVFGLGDMENYPG....DKFCYQAIQADKWIKK.LGARRLA..
....................PLGVVNTQLAPTAQIDALLQW-------------------
------------------------------------------------------------
----------------------------------------------
>TYW1_YEAST/207-355
--------------------------------------------VLYSSLQGAASKAAKS
VYDKLKE.LDELTNEPKLLNLDDLSDFDDYFINVPVENALYVLVLPSYDIDCPLDYFLQT
LEENANDFRV..................................................
......DSFPLRKLVGYTVLGLGDSESWPE.....KFCYQAKRADHWISR.LGGRRIF..
....................PLGKVCMKTGGSAKID...EW-------------------
------------------------------------------------------------
----------------------------------------------
>NORV_ECOLI/256-389
--------------------------------------------IFYDTMSNNTRMMADA
IAQGIAE.TDPR.VAVKIFNVARS.....DKNEILTNVFRSKGVL...VGTSTMNNVMMP
KIAGLVEEMTG.................................................
......LR....FRNKR.ASAFGSHGWSG.........GAVDRLSTRLQD.AGFEMSL..
....................S.LKAKWRPDQDALKLCREHG-------------------
------------------------------------------------------------
----------------------------------------------
>O28752_ARCFU/352-483
--------------------------------------------IVFDSMWHSTEKLAMA
IAEGAGS.EG...ADVRVMHIRKD.....YWTDIVTEILDAKAIA...VGSPTIHNGLFP
TVAGFLTYLKG.................................................
......LK....PQNKK.ALAFGSYGWNG.........NAVKEVQKVLEE.LKFETLE..
....................P.FMVKFKPSEEELQKAFELG-------------------
------------------------------------------------------------
----------------------------------------------
>Y534_METJA/249-383
--------------------------------------------IVYATIYSSTEKIAKA
LGEGLSE.EG...VDV.IYHRLDTS....PLNIIMRDILDAKYVL...VGSPTINMNVHP
KVGMLLTYIEG.................................................
......LK....PSNKKIGVAFGSYGWKE.........CATKKIIEAFKR.LGFKIVDD.
...................KI.LTFRFAPKENDIKKIKEFG-------------------
------------------------------------------------------------
----------------------------------------------
>Y732_METJA/252-385
--------------------------------------------IVYDTMYNSTKKMAHA
IAEGLME.KG...VEVKIYRVCET.....SLSRIMTEILDAKYVL...VGSPTVNRNLYP
EVGKFLAYMDC.................................................
......IR....PLDK.IGVAFGSYGWME.........CATEKIKEIFKN.LGFKIVDD.
...................EC.LTVRFAPKEEHLKKCYEFG-------------------
------------------------------------------------------------
----------------------------------------------
>O26322_METTH/265-400
--------------------------------------------IIYDTMHYSTRMLAHA
MAEGLMA.AD...VDVSMHFLHED.....ERSEIVKNILESKAVF...IGSPTMFNGPFP
SLGDLIYYLKG.................................................
.....LTFD..RTGFKRLAVVFGSKGWGG.........GAVRTLQEELSG.AGFEVAE..
....................T.FEVNYVPTSGDLDECYSIG-------------------
------------------------------------------------------------
----------------------------------------------
>DFA3_SYNY3/285-417
--------------------------------------------LIYASAYGNTSTLAQA
IARGITK.AG...VAVTAINAETS.....NAEEIKEAIGKSAGFI...FGSPTLGGHAPT
PIQTALGITLA.................................................
......NA....S.KTQLCGVFGSFGWSG.........EAIDMLENKFRD.AGFSFGF..
...................DT.IRVKFKPTDQTLKMCEEAG-------------------
------------------------------------------------------------
----------------------------------------------
>FPRA_RHOCB/278-411
--------------------------------------------IFYVSAYGATAQLAQA
IHDGAAESPDVRVSLFDLEGGEITP....FLDLIEEADGIALGTPTIN.GDAV......R
TIWEMLAA....................................................
........LVDIETRGKLGAAFGSYGWSG.........EAVRLVETRLQG.LKMRLPE..
....................PGLRVKLHPSAAELEEGRAFG-------------------
------------------------------------------------------------
----------------------------------------------
>Q9WZL4_THEMA/258-390
--------------------------------------------VIYDSMYGFVENVMKK
AIDSLKE.KGFTPVVYKFSDEERP.....AISEILKDIPDSEALI...FGVSTYEAEIHP
LMRFTLLEIID.................................................
.....KAN......YEKPVLVFGVHGWAP.........SAERTAGELLKE.TKFRILS..
....................F.TEIKG..SNMDERKIEEAI-------------------
------------------------------------------------------------
----------------------------------------------
>FLAV_AQUAE/6-155
--------------------------------------------VIYDTRTGNTKKMAEL
VAEGARS...LEGTEVRLKHVDEA.....T.KEDVLWADGLAVGSPTNMGLVSWKMKRFF
DDVLGDLWG...................................................
.......EIDGKIACAFSSSGGWGGGNEVACMSILTMLMNFGFLVFGVTDYVGKKFTLH.
...................YGAVVAGEPRSEEEKEACRRLG-------------------
------------------------------------------------------------
----------------------------------------------
>FQRL2_ARATH/77-209
--------------------------------------------VVFYSMYGHVESLAKR
MKKGVDS.VEGV..EATLYRVPET.....LSQEVVEQMKAPVKDL....EIPEITAA.EL
TAADGFLFGFP.................................................
.....TRYG....CMAAQMKAFFDSTGSL.........WKEQSLAGKPAG.FFVSTGT..
....................Q.GGGQETTAWTAITQLVHHG-------------------
------------------------------------------------------------
----------------------------------------------
>YCP4_YEAST/6-137
--------------------------------------------IITYSTYGHIDVLAQA
VKKGVEA.AGG...KADIYRVEET.....LPDEVLTKMNAPQKPE....DIPVATEK.TL
LEYDAFLFGVP.................................................
.....TRFG....NLPAQWSAFWDKTGGL.........WAKGSLNGKAAG.IFVSTSS..
....................Y.GGGQESTVKACLSYLAHHG-------------------
------------------------------------------------------------
----------------------------------------------
>NQOR_ARCFU/6-141
--------------------------------------------VIFHSITGNTMKLAKA
VADGARE..GGA..EVAVKRVPET.....IPAEILEKNPGYVKVREELESFEVARPE.EL
QDYDAIIFGSP.................................................
.....TRFG....VMSSQMKQFIDMTGRL.........WMERRLEGKVGA.VFTSNEM..
....................P.HGGKEATLLSMLLPLFAHG-------------------
------------------------------------------------------------
----------------------------------------------
>NQOR_DEIRA/9-144
--------------------------------------------IVFYSSTGTGYAMAQE
AAEAGRA.AGAEVRLLKVRETAP........QDVIDGQDAWKANIEAMKDVPEATPA.DL
EWAEAIVFSSP.................................................
......TR...FGGATSQMRAFIDTLGGL.........WSSGKLANKTFS.AMTSAQN..
.....................VNGGQETTLQTLYMTAMHWG-------------------
------------------------------------------------------------
----------------------------------------------
